# Supplementary material for: Inherited mitochondrial genetics as a predictor of immune checkpoint inhibition efficacy in melanoma
Source: Nat Med. 2025 Jun 5;31(7):2385–96. doi: 10.1038/s41591-025-03699-3 (PMC12283385; doi:10.1038/s41591-025-03699-3)
Supplement: Supplementary file 2 — Supplementary Tables 1–5. [file 41591_2025_3699_MOESM2_ESM.xlsx]

## Sheet: Table S1
Table S1. Demographic overview for patients in the final analytic cohort
			CheckMate-067 Clinical Trial							IO-GEM Standard-of-Care Cohort
	Totala		NIVO Discovery	NIVO Validation 1		COMBO Discovery		IPI Discovery		NIVO Validation 2	NIVO Uniquea		COMBO Validation		IPI Validation
	(N=1,204)a		(N=115)	(N=82)		(N=181)		(N=98)		(N=174)	(N=153)a		(N=196)		(N=379)
Sex
Male	767 (63.7%)		65 (56.5%)	50 (61.0%)		123 (68.0%)		65 (66.3%)		117 (67.2%)	103 (67.3%)		121 (61.7%)		240 (63.3%)
Female	437 (36.3%)		50 (43.5%)	32 (39.0%)		58 (32.0%)		33 (33.7%)		57 (32.8%)	50 (32.7%)		75 (38.3%)		139 (36.7%)
Age at treatment startb (years)
Mean (SD)	60.3 (14.1)		57.9 (14.7)	59.5 (14.0)		59.3 (14.1)		61.8 (14.9)		62.2 (12.0)	62.6 (12.1)		59.7 (12.3)		60.6 (14.9)
Median [Min, Max]	61.5 [19.0, 90.6]		59.0 [25.0, 88.0]	61.0 [28.0, 89.0]		62.0 [23.0, 87.0]		63.0 [21.0, 89.0]		61.0 [20.0, 90.6]	61.0 [20.0, 90.6]		61.0 [19.0, 83.7]		61.0 [19.9, 90.5]
Haplogroup
H	559 (46.4%)		52 (45.2%)	41 (50.0%)		86 (47.5%)		49 (50.0%)		77 (44.3%)	68 (44.4%)		83 (42.3%)		180 (47.5%)
U	153 (12.7%)		17 (14.8%)	9 (11.0%)		22 (12.2%)		16 (16.3%)		22 (12.6%)	19 (12.4%)		25 (12.8%)		45 (11.9%)
T	117 (9.7%)		13 (11.3%)	11 (13.4%)		15 (8.3%)		7 (7.1%)		20 (11.5%)	15 (9.8%)		13 (6.6%)		39 (10.3%)
J	120 (10.0%)		9 (7.8%)	8 (9.8%)		17 (9.4%)		11 (11.2%)		16 (9.2%)	13 (8.5%)		19 (9.7%)		43 (11.3%)
K	131 (10.9%)		7 (6.1%)	11 (13.4%)		11 (6.1%)		10 (10.2%)		25 (14.4%)	23 (15.0%)		29 (14.8%)		40 (10.6%)
Otherc	124 (10.3%)		17 (14.8%)	2 (2.4%)		30 (16.6%)		5 (5.1%)		14 (8.0%)	11 (7.2%)		27 (13.8%)		32 (8.4%)
Treatment Response
Clinical Benefit
CR	160 (13.3%)		14 (12.2%)	16 (19.5%)		33 (18.2%)		5 (5.1%)		19 (10.9%)	18 (11.8%)		48 (24.5%)		26 (6.9%)
PR	260 (21.6%)		29 (25.2%)	25 (30.5%)		54 (29.8%)		11 (11.2%)		47 (27.0%)	40 (26.1%)		66 (33.7%)		35 (9.2%)
dSD	84 (7.0%)		5 (4.3%)	4 (4.9%)		14 (7.7%)		12 (12.2%)		16 (9.2%)	10 (6.5%)		15 (7.7%)		24 (6.3%)
No Clinical Benefit
pSD	110 (9.1%)		9 (7.8%)	4 (4.9%)		25 (13.8%)		22 (22.4%)		12 (6.9%)	12 (7.8%)		13 (6.6%)		25 (6.6%)
PoD	590 (49.0%)		58 (50.4%)	33 (40.2%)		55 (30.4%)		48 (49.0%)		80 (46.0%)	73 (47.7%)		54 (27.6%)		269 (71.0%)
a Unique patients (does not include n=23 2nd-line NIVO patients treated with 1st-line IPI (n=14) or COMBO (n=7))
b Value for participants missing age (n=99) imputed using multiple imputation with chained equations
c Other European haplogroups (I, X, W, R, V)

## Sheet: Table S2
Table S2. Frequency of European Haplogroups in each analytic cohort compared to the population frequency in the 1000 Genomes Project
Reference Population (1000 Genomes Project)						CheckMate-067 (Discovery)
Haplogroup	1k Genomes (Reference)	% of Population				Haplogroup	CheckMate-067 Nivo	%	p-value			CheckMate-067 Combo	%	p-value		CheckMate-067 Ipi	%	p-value
H	201	0.497525				H	93	0.472081	0.56			86	0.475138	0.62		49	0.5	0.99
U	79	0.195545				U	26	0.13198	0.05			22	0.121547	0.03		16	0.163265	0.56
T	36	0.0891089				T	24	0.121827	0.21			15	0.0828729	0.8		7	0.0714286	0.72
J	33	0.0816832				J	17	0.0862944	0.85			17	0.0939227	0.62		11	0.112245	0.45
K	24	0.0594059				K	18	0.0913706	0.15			11	0.0607735	0.95		10	0.102041	0.2
Other	31	0.0767327				Other	19	0.0964467	0.41			30	0.165746	0.001		5	0.0510204	0.5
Total	404					Total	197					181				98
Total meta-analysis (CheckMate-067 and IO-GEM)						IO-GEM (Validation)
Haplogroup	Overall Meta	%	p-value			Haplogroup	IO-GEM Nivo	%	p-value			IO-GEM Combo	%	p-value		IO-GEM Ipi	%	p-value
H	559	0.464286	0.25			H	77	0.442529	0.26			83	0.423469	0.11		180	0.474934	0.58
U	153	0.127076	0.001			U	22	0.126437	0.06			25	0.127551	0.05		45	0.118734	0.004
T	117	0.0971761	0.63			T	20	0.114943	0.42			13	0.0663265	0.43		39	0.102902	0.59
J	120	0.0996678	0.28			J	16	0.091954	0.81			19	0.0969388	0.64		43	0.113456	0.17
K	131	0.108804	0.004			K	25	0.143678	0.002			29	0.147959	0.0006		40	0.105541	0.03
Other	124	0.10299	0.12			Other	14	0.0804598	0.99			27	0.137755	0.03		32	0.0844327	0.79
Total	1204					Total	174					196				379
						Meta-analysis (CheckMate-067 and IO-GEM)
p-value for two-sided z-score for difference in proportions						Haplogroup	Nivo Meta	%	p-value			Combo Meta	%	p-value		Ipi Meta	%	p-value
						H	170	0.458221	0.28			169	0.448276	0.17		229	0.480084	0.65
						U	48	0.12938	0.01			47	0.124668	0.01		61	0.127883	0.008
						T	44	0.118598	0.18			28	0.0742706	0.45		46	0.0964361	0.8
						J	33	0.0889488	0.72			36	0.0954907	0.5		54	0.113208	0.15
						K	43	0.115903	0.01			40	0.106101	0.02		50	0.104822	0.02
						Other	33	0.0889488	0.54			57	0.151194	0.001		37	0.0775681	0.99
						Total	371					377				477

## Sheet: Table S3
Table S3. Additional detailed demographic characteristics for CheckMate-067 including progression-free and overall survival (PFS, OS) and tumor characteristics
	CheckMate-067 NIVO								CheckMate-067 COMBO								CheckMate-067 IPI
		CB				NCB				CB				NCB				CB				NCB
	NIVO Total	CR	PR	dSD		pSD	PoD		COMBO Total	CR	PR	dSD		pSD	PoD		IPI Total	CR	PR	dSD		pSD	PoD
	(N=197)	(N=30)	(N=54)	(N=9)		(N=13)	(N=91)		(N=181)	(N=33)	(N=54)	(N=14)		(N=25)	(N=55)		(N=98)	(N=5)	(N=11)	(N=12)		(N=22)	(N=48)
Stage at Entry
Stage IV	182 (92.4%)	26 (86.7%)	52 (96.3%)	9 (100%)		11 (84.6%)	84 (92.3%)		171 (94.5%)	30 (90.9%)	53 (98.1%)	12 (85.7%)		22 (88.0%)	54 (98.2%)		90 (91.8%)	4 (80.0%)	11 (100%)	9 (75.0%)		21 (95.5%)	45 (93.8%)
Stage III	15 (7.6%)	4 (13.3%)	2 (3.7%)	0 (0%)		2 (15.4%)	7 (7.7%)		10 (5.5%)	3 (9.1%)	1 (1.9%)	2 (14.3%)		3 (12.0%)	1 (1.8%)		8 (8.2%)	1 (20.0%)	0 (0%)	3 (25.0%)		1 (4.5%)	3 (6.3%)
Censored
Death	107 (54.3%)	2 (6.7%)	17 (31.5%)	4 (44.4%)		10 (76.9%)	74 (81.3%)		89 (49.2%)	5 (15.2%)	11 (20.4%)	8 (57.1%)		20 (80.0%)	45 (81.8%)		69 (70.4%)	2 (40.0%)	4 (36.4%)	7 (58.3%)		17 (77.3%)	39 (81.3%)
In Follow-Up	67 (34.0%)	19 (63.3%)	29 (53.7%)	4 (44.4%)		3 (23.1%)	12 (13.2%)		80 (44.2%)	24 (72.7%)	39 (72.2%)	6 (42.9%)		5 (20.0%)	6 (10.9%)		26 (26.5%)	3 (60.0%)	7 (63.6%)	4 (33.3%)		4 (18.2%)	8 (16.7%)
Off Study	5 (2.5%)	1 (3.3%)	0 (0%)	0 (0%)		0 (0%)	4 (4.4%)		4 (2.2%)	0 (0%)	1 (1.9%)	0 (0%)		0 (0%)	3 (5.5%)		3 (3.1%)	0 (0%)	0 (0%)	1 (8.3%)		1 (4.5%)	1 (2.1%)
On-Treatment	18 (9.1%)	8 (26.7%)	8 (14.8%)	1 (11.1%)		0 (0%)	1 (1.1%)		8 (4.4%)	4 (12.1%)	3 (5.6%)	0 (0%)		0 (0%)	1 (1.8%)		0 (0%)	0 (0%)	0 (0%)	0 (0%)		0 (0%)	0 (0%)
OS in months
Mean (SD)	37.9 (25.2)	61.2 (10.4)	54.1 (17.2)	47.7 (18.9)		29.3 (20.3)	20.9 (20.9)		38.5 (26.5)	59.3 (12.1)	54.0 (19.0)	42.2 (20.2)		24.5 (22.7)	16.4 (21.8)		31.6 (24.6)	54.5 (18.8)	51.8 (19.9)	46.8 (19.0)		33.9 (23.8)	19.8 (21.1)
Median [Min, Max]	37.6 [0.33, 67.9]	63.3 [7.89, 67.9]	62.5 [6.90, 67.4]	60.4 [20.2, 64.6]		23.1 [5.13, 65.8]	12.9 [0.33, 66.9]		47.1 [0.36, 68.7]	63.1 [9.69, 67.7]	63.1 [5.88, 67.8]	38.7 [11.7, 65.3]		18.9 [2.76, 65.1]	6.67 [0.360, 68.7]		21.7 [0.49, 67.8]	60.9 [21.1, 66.4]	63.3 [17.2, 67.8]	53.9 [16.9, 66.0]		29.9 [3.09, 66.6]	11.8 [0.49, 67.4]
PFS in months
Mean (SD)	19.6 (23.9)	52.6 (15.7)	34.4 (22.6)	17.1 (17.9)		4.57 (1.00)	2.41 (2.72)		22.7 (24.8)	51.1 (18.3)	35.5 (22.8)	21.6 (18.4)		4.26 (1.20)	1.93 (1.11)		9.42 (15.4)	50.8 (20.5)	27.7 (21.4)	12.7 (10.9)		4.35 (0.963)	2.44 (1.33)
Median [Min, Max]	5.30 [0, 66.1]	58.4 [7.90, 64.5]	27.1 [5.30, 66.1]	9.70 [6.90, 62.5]		4.20 [2.30, 5.70]	2.60 [0, 26.0]		8.30 [0, 66.3]	58.9 [4.30, 66.3]	34.0 [5.10, 64.4]	16.6 [6.70, 64.6]		4.20 [2.30, 5.90]	2.20 [0, 5.80]		3.25 [0, 66.6]	58.0 [14.4, 63.3]	24.9 [5.20, 66.6]	9.85 [6.90, 46.3]		4.20 [2.60, 5.80]	2.60 [0, 9.70]
Tumor BRAF Mutation Status
Mutant	66 (33.5%)	8 (26.7%)	18 (33.3%)	5 (55.6%)		5 (38.5%)	30 (33.0%)		55 (30.4%)	12 (36.4%)	19 (35.2%)	2 (14.3%)		10 (40.0%)	12 (21.8%)		32 (32.7%)	2 (40.0%)	3 (27.3%)	5 (41.7%)		10 (45.5%)	12 (25.0%)
Wildtype	131 (66.5%)	22 (73.3%)	36 (66.7%)	4 (44.4%)		8 (61.5%)	61 (67.0%)		126 (69.6%)	21 (63.6%)	35 (64.8%)	12 (85.7%)		15 (60.0%)	43 (78.2%)		66 (67.3%)	3 (60.0%)	8 (72.7%)	7 (58.3%)		12 (54.5%)	36 (75.0%)
Tumor PD-L1 Status
Negative/Indeterminate	108 (54.8%)	11 (36.7%)	23 (42.6%)	3 (33.3%)		7 (53.8%)	64 (70.3%)		102 (56.4%)	16 (48.5%)	26 (48.1%)	12 (85.7%)		14 (56.0%)	34 (61.8%)		48 (49.0%)	2 (40.0%)	3 (27.3%)	5 (41.7%)		7 (31.8%)	31 (64.6%)
Positive	89 (45.2%)	19 (63.3%)	31 (57.4%)	6 (66.7%)		6 (46.2%)	27 (29.7%)		79 (43.6%)	17 (51.5%)	28 (51.9%)	2 (14.3%)		11 (44.0%)	21 (38.2%)		50 (51.0%)	3 (60.0%)	8 (72.7%)	7 (58.3%)		15 (68.2%)	17 (35.4%)
Tumor Mutational Burden (TMB)
Log-Transformed
Mean (SD)	2.28 (0.61)	2.73 (0.612)	2.36 (0.53)	2.33 (0.766)		2.08 (0.57)	2.06 (0.53)		2.35 (0.54)	2.54 (0.55)	2.37 (0.60)	2.27 (0.45)		2.28 (0.62)	2.28 (0.47)		2.45 (0.486)	2.67 (0.409)	2.66 (0.586)	2.60 (0.368)		2.48 (0.392)	2.33 (0.514)
Median [Min, Max]	2.28 [0.85, 3.52]	2.89 [1.11, 3.39]	2.37 [1.04, 3.38]	2.38 [1.23, 3.52]		2.12 [1.18, 3.18]	2.11 [0.85, 3.32]		2.31 [1.04, 3.51]	2.53 [1.32, 3.51]	2.32 [1.04, 3.41]	2.37 [1.52, 3.17]		2.23 [1.18, 3.45]	2.25 [1.48, 3.39]		2.57 [1.28, 3.39]	2.71 [1.99, 3.04]	2.83 [1.34, 3.32]	2.60 [2.03, 3.20]		2.59 [1.65, 3.17]	2.38 [1.28, 3.39]
Missing	59 (29.9%)	5 (16.7%)	17 (31.5%)	1 (11.1%)		4 (30.8%)	32 (35.2%)		41 (22.7%)	12 (36.4%)	12 (22.2%)	1 (7.1%)		7 (28.0%)	9 (16.4%)		0 (0%)	0 (0%)	0 (0%)	0 (0%)		0 (0%)	0 (0%)
Dichotomized (> or ≤median)
Low [7, 222]	75 (38.1%)	5 (16.7%)	17 (31.5%)	4 (44.4%)		7 (53.8%)	42 (46.2%)		76 (42.0%)	7 (21.2%)	23 (42.6%)	6 (42.9%)		12 (48.0%)	28 (50.9%)		37 (37.8%)	1 (20.0%)	3 (27.3%)	4 (33.3%)		7 (31.8%)	22 (45.8%)
High (222, 3300]	63 (32.0%)	20 (66.7%)	20 (37.0%)	4 (44.4%)		2 (15.4%)	17 (18.7%)		64 (35.4%)	14 (42.4%)	19 (35.2%)	7 (50.0%)		6 (24.0%)	18 (32.7%)		61 (62.2%)	4 (80.0%)	8 (72.7%)	8 (66.7%)		15 (68.2%)	26 (54.2%)
Missing	59 (29.9%)	5 (16.7%)	17 (31.5%)	1 (11.1%)		4 (30.8%)	32 (35.2%)		41 (22.7%)	12 (36.4%)	12 (22.2%)	1 (7.1%)		7 (28.0%)	9 (16.4%)		0 (0%)	0 (0%)	0 (0%)	0 (0%)		0 (0%)	0 (0%)
IFN-γ Score
Mean (SD)	-0.120 (0.865)	0.257 (0.969)	0.210 (0.621)	0.290 (0.390)		-0.107 (0.376)	-0.598 (0.895)		0.04 (0.74)	0.51 (0.61)	0.13 (0.703)	0.19 (0.17)		-0.22 (1.04)	-0.07 (0.68)		0.23 (0.91)	0.23 (0.45)	0.30 (0.83)	0.93 (0.69)		0.43 (1.42)	-0.05 (0.72)
Median [Min, Max]	-0.04 [-2.23, 1.37]	0.27 [-2.05, 1.32]	0.38 [-1.01, 1.20]	0.25 [-0.08, 0.70]		-0.14 [-0.51, 0.36]	-0.80 [-2.23, 1.37]		0.05 [-1.96, 1.50]	0.48 [-0.32, 1.40]	0.34 [-1.21, 1.05]	0.18 [0.05, 0.36]		-0.31 [-1.66, 1.50]	-0.09 [-1.96, 1.01]		0.22 [-2.13, 2.14]	0.44 [-0.30, 0.55]	0.76 [-1.08, 0.84]	0.63 [0.22, 1.75]		0.64 [-2.13, 2.14]	0.02 [-1.52, 1.54]
Missing	127 (64.5%)	19 (63.3%)	30 (55.6%)	6 (66.7%)		9 (69.2%)	63 (69.2%)		126 (69.6%)	28 (84.8%)	38 (70.4%)	10 (71.4%)		16 (64.0%)	34 (61.8%)		57 (58.2%)	2 (40.0%)	6 (54.5%)	7 (58.3%)		14 (63.6%)	28 (58.3%)
Percent CD8+ Tumor Infiltration
Mean (SD)	8.34 (9.90)	6.39 (8.70)	10.3 (10.9)	14.9 (11.9)		15.0 (17.5)	5.75 (6.91)		11.4 (10.3)	13.6 (12.0)	11.3 (9.91)	8.55 (7.45)		13.9 (13.0)	9.43 (8.76)		13.2 (12.1)	16.6 (10.4)	17.3 (18.2)	15.9 (15.2)		20.4 (12.4)	8.73 (9.31)
Median [Min, Max]	4.38 [0, 38.6]	0 [0, 29.9]	7.53 [0, 38.6]	14.3 [0, 32.0]		4.24 [0, 37.4]	3.63 [0, 25.7]		8.65 [0, 43.6]	10.7 [1.75, 38.0]	9.40 [0, 35.4]	8.08 [0, 18.0]		10.2 [0, 43.6]	7.12 [0, 27.2]		10.5 [0.25, 44.6]	16.4 [5.00, 28.6]	7.97 [2.00, 38.8]	11.9 [3.02, 32.7]		22.1 [0.62, 44.6]	5.29 [0.25, 37.2]
Missing	96 (48.7%)	9 (30.0%)	22 (40.7%)	3 (33.3%)		8 (61.5%)	54 (59.3%)		111 (61.3%)	21 (63.6%)	35 (64.8%)	10 (71.4%)		13 (52.0%)	32 (58.2%)		48 (49.0%)	1 (20.0%)	6 (54.5%)	9 (75.0%)		11 (50.0%)	21 (43.8%)

## Sheet: Table S4
Table S4. Hazard Ratios (HRs) from Cox Proportional Hazards models for progression-free survival (PFS) in CheckMate-067 clinical trial
a. CheckMate-067 NIVO PFS (n=197), HG-T vs Other MT-HGs						b. CheckMate-067 COMBO PFS (n=181), HG-T vs Other MT-HGs						c. CheckMate-067 NIVO and COMBO PFS (n=378), HG-T vs Other MT-HGs
Unadjusted Model						Unadjusted Model						Unadjusted Model
Covariate		HR	95% CI	p-value		Covariate		HR	95% CI	p-value		Covariate		HR	95% CI	p-value
Haplogroup						Haplogroup						Haplogroup
	Other MT-HGs	─	─				Other MT-HGs	─	─				Other MT-HGs	─	─
	HG-T	1.63	0.99-2.69	0.06 .			HG-T	1.84	0.93-3.64	0.08 .			HG-T	1.76	1.18-2.63	0.006**
Multivariable Model						Multivariable Model						Multivariable Model
Covariate		HR	95% CI	p-value		Covariate		HR	95% CI	p-value		Covariate		HR	95% CI	p-value
Haplogroup						Haplogroup						Haplogroup
	Other MT-HGs	─	─				Other MT-HGs	─	─				Other MT-HGs	─	─
	HG-T	1.83	1.09-3.05	0.02*			HG-T	1.78	0.89-3.57	0.11			HG-T	1.83	1.22-2.73	0.003**
Sex						Sex						Sex
	M	─	─				M	─	─				M	─	─
	F	1.79	1.25-2.55	0.001**			F	1.15	0.76-1.74	0.5			F	1.5	1.16-1.96	0.002
Stage						Stage						Stage
	Stage IV	─	─				Stage IV	─	─				Stage IV	─	─
	Stage III	1.03	0.55-1.92	0.99			Stage III	0.84	0.36-1.96	0.7			Stage III	0.93	0.57-1.53	0.8
Age quartile						Age quartile						Age quartile
	[25,49]	─	─				[23,51]	─	─				[21,51]	─	─
	(49,60)	0.81	0.51-1.30	0.4			(51,62)	0.87	0.52-1.47	0.6			(51,63)	0.85	0.60-1.20	0.4
	(60,68)	0.77	0.47-1.26	0.3			(62,70)	0.96	0.56-1.65	0.9			(63,72.8)	0.86	0.60-1.23	0.4
	(68,89]	0.99	0.61-1.60	0.99			(70,87]	0.94	0.55-1.58	0.8			(72.8,89]	0.92	0.65-1.32	0.7

## Sheet: Table S5
Table S5. Hazard Ratios (HRs) from Cox Proportional Hazards models for overall survival (OS) in CheckMate-067 and IMCG cohorts
a. CheckMate-067 NIVO OS (n=197)						b. CheckMate-067 COMBO OS (n=181)
Unadjusted Model						Unadjusted Model
Covariate		HR	95% CI	p-value		Covariate		HR	95% CI	p-value
Haplogroup						Haplogroup
	H	─	─				H	─	─
	U	0.62	0.32-1.19	0.2			U	0.99	0.51-1.91	0.99
	T	1.06	0.59-1.88	0.9			T	1.07	0.48-2.38	0.9
	J	0.9	0.46-1.77	0.8			J	1.02	0.50-2.09	0.99
	K	0.88	0.44-1.80	0.7			K	0.67	0.24-1.86	0.4
	Other European	0.85	0.43-1.67	0.6			Other European	0.86	0.47-1.57	0.6
Multivariable Model						Multivariable Model
Covariate		HR	95% CI	p-value		Covariate		HR	95% CI	p-value
Haplogroup						Haplogroup
	H	─	─				H	─	─
	U	0.6	0.31-1.17	0.13			U	0.96	0.49-1.88	0.99
	T	1.1	0.62-1.97	0.7			T	1.02	0.45-2.28	0.99
	J	1.07	0.54-2.15	0.8			J	0.92	0.44-1.94	0.8
	K	0.9	0.44-1.82	0.8			K	0.64	0.23-1.79	0.4
	Other European	0.76	0.38-1.51	0.4			Other European	0.82	0.45-1.50	0.5
Sex						Sex
	M	─	─				M	─	─
	F	1.85	1.25-2.74	0.002			F	1.07	0.67-1.72	0.8
Stage						Stage
	Stage IV	─	─				Stage IV	─	─
	Stage III	0.68	0.31-1.47	0.3			Stage III	0.65	0.23-1.79	0.4
Age quartile						Age quartile
	[25,49]	─	─				[23,51]	─	─
	(49,60)	1.03	0.60-1.76	0.99			(51,62)	1.13	0.61-2.10	0.7
	(60,68)	0.9	0.51-1.61	0.7			(62,70)	1.58	0.88-2.83	0.13
	(68,89]	1.46	0.86-2.49	0.2			(70,87]	1.3	0.69-2.43	0.4
c. CheckMate-067 NIVO OS, Response and MT-HG (n=197)						d. CheckMate-067 COMBO OS, Response and MT-HG (n=181)
Unadjusted Model						Unadjusted Model
Covariate		HR	95% CI	p-value		Covariate		HR	95% CI	p-value
Haplogroup and Response						Haplogroup
	Not HG-T, CB	─	─				Not HG-T, CB	─	─
	HG-T, CB	0	0-inf.	0.9			HG-T, CB	0	0-inf.	0.9
	HG-T, NCB	5.07	2.62-9.80	<0.001**			HG-T, NCB	4.59	1.97-10.7	<0.001**
	Not HG-T, NCB	7.54	4.62-12.3	<0.001**			Not HG-T, NCB	7.99	4.92-13.0	<0.001**
Multivariable Model						Multivariable Model
Covariate		HR	95% CI	p-value		Covariate		HR	95% CI	p-value
Haplogroup and Response						Haplogroup
	Not HG-T, CB	─	─				Not HG-T, CB	─	─
	HG-T, CB	0	0-inf.	0.9			HG-T, CB	0	0-inf.	0.9
	HG-T, NCB	4.88	2.51-9.49	<0.001**			HG-T, NCB	5.37	2.27-12.7	<0.001**
	Not HG-T, NCB	8.08	4.84-13.5	<0.001**			Not HG-T, NCB	8.78	5.36-14.4	<0.001**
Sex						Sex
	M	─	─				M	─	─
	F	1.02	0.68-1.51	0.9			F	0.95	0.60-1.52	0.8
Stage						Stage
	Stage IV	─	─				Stage IV	─	─
	Stage III	0.59	0.27-1.28	0.2			Stage III	0.47	0.17-1.30	0.15
Age quartile						Age quartile
	[25,49]	─	─				[23,51]	─	─
	(49,60)	1.35	0.79-2.32	0.3			(51,62)	1.59	0.86-2.93	0.14
	(60,68)	0.94	0.53-1.67	0.8			(62,70)	1.92	1.06-3.47	0.03
	(68,89]	1.51	0.89-2.56	0.12			(70,87]	1.89	1.02-3.49	0.04
e. IMCG Stage I-II (n=915)						f. IMCG Stage III (n=109)
Unadjusted Model						Unadjusted Model
Covariate		HR	95% CI	p-value		Covariate		HR	95% CI	p-value
Haplogroup						Haplogroup
	H	─	─				H	─	─
	U	0.68	0.29-1.61	0.4			U	1.64	0.67-4.03	0.3
	T	0.32	0.08-1.33	0.12			T	0.77	0.18-3.37	0.7
	J	1.03	0.48-2.19	0.99			J	1.21	0.28-5.34	0.8
	K	1.27	0.74-2.17	0.4			K	0.62	0.14-2.71	0.5
	Other European	0.89	0.40-1.99	0.8			Other European	0.68	0.09-5.14	0.7
Multivariable Model						Multivariable Model
Covariate		HR	95% CI	p-value		Covariate		HR	95% CI	p-value
Haplogroup						Haplogroup
	H	─	─				H	─	─
	U	0.78	0.33-1.85	0.6			U	1.66	0.63-4.36	0.3
	T	0.41	0.10-1.71	0.2			T	0.79	0.18-3.50	0.8
	J	0.91	0.42-1.95	0.8			J	1.25	0.28-5.50	0.8
	K	1.38	0.80-2.37	0.2			K	0.64	0.14-2.82	0.6
	Other European	0.99	0.44-2.22	0.99			Other European	0.67	0.09-5.19	0.7
Sex						Sex
	M	─	─				M	─	─
	F	1.68	1.04-2.72	0.03			F	1.18	0.54-2.60	0.7
Stage						Age quartile
	Stage I	─	─				[28,46]	─	─
	Stage II	2.7	1.72-4.22	<0.001			(46,58)	1	0.31,3.28	0.99
Age quartile							(58,68)	1.31	0.45-3.82	0.6
	[15,47]	─	─				(68,93]	1.3	0.43-3.88	0.6
	(47-60)	1.99	0.73-5.40	0.2
	(60,72)	4.27	1.76-10.4	0.001
	(72,97]	7.97	3.31-19.2	<0.001
