# Supplementary material for: Inherited mitochondrial genetics as a predictor of immune checkpoint inhibition efficacy in melanoma
Source: Nat Med. 2025 Jun 5;31(7):2385–96. doi: 10.1038/s41591-025-03699-3 (PMC12283385; doi:10.1038/s41591-025-03699-3)
Supplement: Supplementary file 3 — Statistical source data for Figs. 1, 2, 3, 4c,e, 5a–d and 6. [file 41591_2025_3699_MOESM3_ESM.xlsx]

## Sheet: Statistics_Source_Data_Fig1-2
DeID_Patient_ID	Response_SD	Response2_SD	Haplogroup	Treatment	Cohort	Sex	Age_MICE_Imputed
Pt1	PR	CB	Other Euro	Combo	Combo Validation	M	63.4285
Pt2	PD	NCB	J	Combo	Combo Validation	M	49.1786
Pt3	PD	NCB	H	Combo	Combo Validation	F	51.2022
Pt4	PD	NCB	H	Combo	Combo Validation	F	55.3501
Pt5	PR	CB	K	Combo	Combo Validation	M	75.8488
Pt6	PR	CB	J	Combo	Combo Validation	F	48.0334
Pt7	PD	NCB	T	Combo	Combo Validation	F	55.103
Pt8	CR	CB	Other Euro	Combo	Combo Validation	M	63.3847
Pt9	PD	NCB	H	Combo	Combo Validation	F	54.9523
Pt10	CR	CB	U	Combo	Combo Validation	M	76.6455
Pt11	PD	NCB	H	Combo	Combo Validation	F	68.9501
Pt12	SD_CB	CB	Other Euro	Combo	Combo Validation	M	72.7277
Pt13	PD	NCB	Other Euro	Combo	Combo Validation	M	56.6953
Pt14	PR	CB	H	Combo	Combo Validation	M	72.2082
Pt15	PD	NCB	K	Combo	Combo Validation	F	57.9677
Pt16	PR	CB	H	Combo	Combo Validation	M	64.8778
Pt17	PR	CB	T	PD-1	PD-1 Validation 2	F	61.2099
Pt18	PD	NCB	K	Combo	Combo Validation	F	60.3332
Pt19	PD	NCB	H	Combo	Combo Validation	M	63.9638
Pt20	PD	NCB	U	Combo	Combo Validation	M	63.954
Pt21	PD	NCB	K	Combo	Combo Validation	F	70.2011
Pt22	SD_CB	CB	H	Combo	Combo Validation	F	60.0121
Pt23	PD	NCB	T	Combo	Combo Validation	F	62.9792
Pt24	PD	NCB	H	Combo	Combo Validation	M	48.1978
Pt25	PD	NCB	Other Euro	Combo	Combo Validation	F	62.3595
Pt26	PD	NCB	H	CTLA4	CTLA4	M	57.4455
Pt27	PD	NCB	H	Combo	Combo Validation	F	58.3907
Pt28	PD	NCB	K	CTLA4	CTLA4	M	75.7167
Pt29	PD	NCB	U	Combo	Combo Validation	M	58.2877
Pt30	PD	NCB	H	CTLA4	CTLA4	F	57.2521
Pt31	PD	NCB	H	CTLA4	CTLA4	M	64.76
Pt32	SD_NCB	NCB	K	Combo	Combo Validation	M	68.2156
Pt33	CR	CB	Other Euro	Combo	Combo Validation	M	73.4789
Pt34	PR	CB	H	Combo	Combo Validation	M	60.6433
Pt35	PD	NCB	U	Combo	Combo Validation	M	57.7348
Pt36	PD	NCB	H	PD-1	PD-1 Validation 2	M	68.0674
Pt37	PD	NCB	H	Combo	Combo Validation	M	50.3414
Pt38	PR	CB	H	Combo	Combo Validation	F	54.8959
Pt39	PD	NCB	K	Combo	Combo Validation	M	63.7101
Pt40	PR	CB	T	CTLA4	CTLA4	M	60.7808
Pt41	PD	NCB	K	PD-1	PD-1 Validation 2	M	79.2904
Pt42	PD	NCB	U	CTLA4	CTLA4	F	62.2247
Pt43	PD	NCB	J	CTLA4	CTLA4	M	49.6548
Pt44	CR	CB	H	CTLA4	CTLA4	M	73.7918
Pt45	PD	NCB	H	CTLA4	CTLA4	M	70.3425
Pt46	PD	NCB	H	CTLA4	CTLA4	M	81.9288
Pt47	PD	NCB	Other Euro	CTLA4	CTLA4	M	52.4712
Pt48	SD_NCB	NCB	H	CTLA4	CTLA4	F	76.4575
Pt49	PD	NCB	H	CTLA4	CTLA4	M	77.337
Pt50	PR	CB	H	CTLA4	CTLA4	M	84.0932
Pt51	PD	NCB	K	CTLA4	CTLA4	M	59.5616
Pt52	PD	NCB	H	CTLA4	CTLA4	F	74.0164
Pt53	SD_CB	CB	H	CTLA4	CTLA4	M	80.7836
Pt54	PR	CB	J	CTLA4	CTLA4	F	84.4027
Pt55	CR	CB	U	Combo	Combo Validation	F	50.8438
Pt56	SD_CB	CB	H	CTLA4	CTLA4	M	79.8329
Pt57	PD	NCB	T	CTLA4	CTLA4	M	72.2384
Pt58	SD_CB	CB	T	CTLA4	CTLA4	F	70.2904
Pt59	PD	NCB	T	CTLA4	CTLA4	F	46.4548
Pt60	SD_NCB	NCB	H	CTLA4	CTLA4	F	53.2986
Pt61	PD	NCB	K	CTLA4	CTLA4	M	65.1452
Pt62	CR	CB	J	CTLA4	CTLA4	M	64.1096
Pt63	PR	CB	J	Combo	Combo Validation	F	48.3068
Pt64	SD_CB	CB	U	CTLA4	CTLA4	M	52.1918
Pt65	PR	CB	H	PD-1	PD-1 Validation 2	M	77.0603
Pt66	CR	CB	H	PD-1	PD-1 Validation 2	M	75.2822
Pt67	CR	CB	J	PD-1_2	PD-1 Validation 2	F	48.4986
Pt68	CR	CB	H	CTLA4	CTLA4	F	53.1753
Pt69	PD	NCB	K	PD-1_2	PD-1 Validation 2	M	75.1014
Pt70	PR	CB	K	Combo	Combo Validation	M	72.9452
Pt71	PR	CB	H	PD-1	PD-1 Validation 2	F	67.0329
Pt72	CR	CB	K	PD-1	PD-1 Validation 2	M	75.1671
Pt73	CR	CB	H	PD-1	PD-1 Validation 2	F	60.1753
Pt74	SD_CB	CB	H	Combo	Combo Validation	M	71.8164
Pt75	PD	NCB	H	PD-1	PD-1 Validation 2	F	61.2411
Pt76	CR	CB	H	Combo	Combo Validation	F	61.7397
Pt77	PD	NCB	J	Combo	Combo Validation	M	67.8904
Pt78	SD_CB	CB	H	Combo	Combo Validation	M	64.2521
Pt79	SD_NCB	NCB	T	Combo	Combo Validation	M	68.8548
Pt80	PR	CB	K	PD-1_2	PD-1 Validation 2	M	73.2137
Pt81	SD_CB	CB	H	PD-1	PD-1 Validation 2	F	69.9753
Pt82	PR	CB	U	Combo	Combo Validation	F	55.1123
Pt83	PD	NCB	H	CTLA4	CTLA4	M	52.2219
Pt84	SD_NCB	NCB	J	CTLA4	CTLA4	M	52.2219
Pt85	PR	CB	H	CTLA4	CTLA4	F	65.0301
Pt86	PD	NCB	H	PD-1	PD-1 Validation 2	F	65.0301
Pt87	PR	CB	K	CTLA4	CTLA4	M	68.6
Pt88	SD_NCB	NCB	J	CTLA4	CTLA4	F	87.9
Pt89	PD	NCB	H	CTLA4	CTLA4	M	66.1
Pt90	PR	CB	H	CTLA4	CTLA4	F	59.1
Pt91	SD_NCB	NCB	K	CTLA4	CTLA4	M	77.3068
Pt92	PR	CB	J	CTLA4	CTLA4	M	52.0493
Pt93	PD	NCB	U	CTLA4	CTLA4	F	45.4603
Pt94	PD	NCB	H	CTLA4	CTLA4	M	39.1205
Pt95	CR	CB	H	CTLA4	CTLA4	M	56.6712
Pt96	PD	NCB	K	CTLA4	CTLA4	F	60
Pt97	SD_NCB	NCB	U	CTLA4	CTLA4	F	71
Pt98	SD_CB	CB	Other Euro	CTLA4	CTLA4	M	77
Pt99	PR	CB	H	CTLA4	CTLA4	M	57
Pt100	PD	NCB	J	CTLA4	CTLA4	M	71.7014
Pt101	SD_NCB	NCB	H	CTLA4	CTLA4	M	56.3726
Pt102	PD	NCB	H	CTLA4	CTLA4	F	62.7836
Pt103	PD	NCB	U	CTLA4	CTLA4	F	45.5425
Pt104	PD	NCB	H	CTLA4	CTLA4	F	56.4438
Pt105	PD	NCB	H	CTLA4	CTLA4	M	47.1781
Pt106	PD	NCB	H	CTLA4	CTLA4	M	67.4329
Pt107	SD_NCB	NCB	H	CTLA4	CTLA4	M	45.4658
Pt108	PD	NCB	H	CTLA4	CTLA4	M	71.8301
Pt109	SD_NCB	NCB	K	CTLA4	CTLA4	F	77.1836
Pt110	PR	CB	Other Euro	Combo	Combo Validation	M	49
Pt111	SD_CB	CB	Other Euro	PD-1_2	PD-1 Validation 2	M	52.4521
Pt112	PD	NCB	H	CTLA4	CTLA4	F	80.5014
Pt113	PD	NCB	H	CTLA4	CTLA4	M	55.0301
Pt114	PD	NCB	H	CTLA4	CTLA4	F	34.7699
Pt115	SD_NCB	NCB	J	CTLA4	CTLA4	F	57.8986
Pt116	PD	NCB	Other Euro	CTLA4	CTLA4	M	65.2082
Pt117	PD	NCB	H	CTLA4	CTLA4	M	85.9
Pt118	PD	NCB	H	CTLA4	CTLA4	F	74.6301
Pt119	PD	NCB	U	CTLA4	CTLA4	M	32.6
Pt120	SD_CB	CB	U	CTLA4	CTLA4	F	53.9288
Pt121	PR	CB	H	CTLA4	CTLA4	M	60.7
Pt122	CR	CB	T	Combo	Combo Validation	F	51.4
Pt123	PD	NCB	K	CTLA4	CTLA4	M	67.4
Pt124	PD	NCB	H	CTLA4	CTLA4	F	73.5041
Pt125	SD_NCB	NCB	T	CTLA4	CTLA4	F	62.5342
Pt126	PD	NCB	H	CTLA4	CTLA4	M	74.1671
Pt127	CR	CB	H	Combo	Combo Validation	F	61
Pt128	CR	CB	H	Combo	Combo Validation	F	45
Pt129	PR	CB	H	Combo	Combo Validation	M	64
Pt130	PR	CB	K	Combo	Combo Validation	F	72
Pt131	PD	NCB	J	Combo	Combo Validation	M	64
Pt132	PR	CB	U	Combo	Combo Validation	M	25
Pt133	CR	CB	T	Combo	Combo Validation	F	70
Pt134	SD_CB	CB	J	Combo	Combo Validation	M	60
Pt135	SD_NCB	NCB	U	Combo	Combo Validation	M	53
Pt136	PR	CB	H	Combo	Combo Validation	M	78
Pt137	PD	NCB	J	PD-1_2	PD-1 Validation 2	M	64
Pt138	PR	CB	H	PD-1_2	PD-1 Validation 2	F	23
Pt139	PD	NCB	H	PD-1_2	PD-1 Validation 2	F	64
Pt140	SD_NCB	NCB	U	PD-1_2	PD-1 Validation 2	M	80
Pt141	SD_NCB	NCB	Other Euro	PD-1_2	PD-1 Validation 2	M	59
Pt142	CR	CB	K	Combo	Combo Validation	M	53
Pt143	PR	CB	U	PD-1_2	PD-1 Validation 2	M	38
Pt144	PD	NCB	U	PD-1_2	PD-1 Validation 2	M	60
Pt145	PR	CB	U	Combo	Combo Validation	M	22
Pt146	PR	CB	K	PD-1_2	PD-1 Validation 2	M	48
Pt147	PD	NCB	Other Euro	PD-1_2	PD-1 Validation 2	F	76
Pt148	PR	CB	J	Combo	Combo Validation	F	60
Pt149	CR	CB	T	Combo	Combo Validation	F	70
Pt150	PR	CB	Other Euro	Combo	Combo Validation	M	58
Pt151	PR	CB	K	Combo	Combo Validation	M	59
Pt152	PR	CB	K	Combo	Combo Validation	M	78
Pt153	PR	CB	K	PD-1_2	PD-1 Validation 2	F	65
Pt154	PR	CB	K	PD-1_2	PD-1 Validation 2	F	88
Pt155	PR	CB	H	PD-1_2	PD-1 Validation 2	M	89
Pt156	PR	CB	H	Combo	Combo Validation	M	32
Pt157	CR	CB	H	Combo	Combo Validation	F	49
Pt158	PD	NCB	K	Combo	Combo Validation	M	64
Pt159	SD_NCB	NCB	T	Combo	Combo Validation	M	79
Pt160	CR	CB	K	Combo	Combo Validation	M	53
Pt161	SD_CB	CB	K	Combo	Combo Validation	F	59
Pt162	PR	CB	H	Combo	Combo Validation	F	38
Pt163	PR	CB	Other Euro	Combo	Combo Validation	F	70
Pt164	SD_NCB	NCB	H	Combo	Combo Validation	F	54
Pt165	CR	CB	K	Combo	Combo Validation	M	72
Pt166	CR	CB	H	Combo	Combo Validation	F	47
Pt167	PR	CB	H	Combo	Combo Validation	M	46
Pt168	PR	CB	H	Combo	Combo Validation	M	70
Pt169	PD	NCB	K	CTLA4	CTLA4	F	64.0575
Pt170	SD_CB	CB	H	CTLA4	CTLA4	M	48.1507
Pt171	PD	NCB	H	CTLA4	CTLA4	M	52.0247
Pt172	PD	NCB	J	CTLA4	CTLA4	M	77.6247
Pt173	PD	NCB	H	Combo	Combo Validation	F	41.7
Pt174	PD	NCB	K	CTLA4	CTLA4	F	66.9041
Pt175	CR	CB	H	CTLA4	CTLA4	M	51.5644
Pt176	PD	NCB	J	CTLA4	CTLA4	M	29.989
Pt177	CR	CB	H	CTLA4	CTLA4	M	44.4959
Pt178	PD	NCB	T	CTLA4	CTLA4	M	44.7534
Pt179	PD	NCB	H	CTLA4	CTLA4	M	75.8247
Pt180	PD	NCB	K	CTLA4	CTLA4	M	38.874
Pt181	PD	NCB	Other Euro	CTLA4	CTLA4	M	54.1452
Pt182	PD	NCB	T	CTLA4	CTLA4	M	56.5425
Pt183	PD	NCB	K	CTLA4	CTLA4	F	52.8164
Pt184	PD	NCB	K	CTLA4	CTLA4	M	62.9945
Pt185	CR	CB	H	CTLA4	CTLA4	M	76.1726
Pt186	PD	NCB	K	CTLA4	CTLA4	M	42.2438
Pt187	PD	NCB	Other Euro	CTLA4	CTLA4	M	51.8055
Pt188	PD	NCB	T	CTLA4	CTLA4	M	55.3589
Pt189	PD	NCB	H	CTLA4	CTLA4	M	66.2
Pt190	PD	NCB	U	CTLA4	CTLA4	M	65.2
Pt191	PD	NCB	J	CTLA4	CTLA4	F	66.3315
Pt192	CR	CB	H	CTLA4	CTLA4	M	23.0301
Pt193	CR	CB	H	CTLA4	CTLA4	M	60.5425
Pt194	SD_NCB	NCB	H	Combo	Combo Validation	F	58
Pt195	SD_CB	CB	T	CTLA4	CTLA4	M	77.8055
Pt196	PD	NCB	K	CTLA4	CTLA4	M	79.4274
Pt197	SD_CB	CB	J	CTLA4	CTLA4	F	85.474
Pt198	PD	NCB	J	CTLA4	CTLA4	M	68.7699
Pt199	SD_CB	CB	H	CTLA4	CTLA4	M	53.6904
Pt200	PD	NCB	H	CTLA4	CTLA4	M	47.6356
Pt201	PD	NCB	J	CTLA4	CTLA4	M	29.6219
Pt202	PR	CB	H	CTLA4	CTLA4	F	70.8356
Pt203	PR	CB	Other Euro	CTLA4	CTLA4	M	90.2877
Pt204	PR	CB	K	Combo	Combo Validation	M	81
Pt205	PD	NCB	T	CTLA4	CTLA4	F	88.5589
Pt206	PD	NCB	H	CTLA4	CTLA4	F	26.9562
Pt207	CR	CB	H	Combo	Combo Validation	F	23.0082
Pt208	SD_CB	CB	H	CTLA4	CTLA4	M	65.8712
Pt209	PD	NCB	T	CTLA4	CTLA4	M	70.7616
Pt210	PD	NCB	H	CTLA4	CTLA4	M	74.7562
Pt211	CR	CB	H	CTLA4	CTLA4	M	79.4986
Pt212	PD	NCB	U	CTLA4	CTLA4	M	41.9863
Pt213	PD	NCB	K	CTLA4	CTLA4	F	67
Pt214	PD	NCB	H	CTLA4	CTLA4	M	56.7534
Pt215	PD	NCB	U	CTLA4	CTLA4	M	69.4274
Pt216	PD	NCB	K	CTLA4	CTLA4	M	65.726
Pt217	SD_CB	CB	K	CTLA4	CTLA4	M	57.1836
Pt218	PD	NCB	K	CTLA4	CTLA4	F	66.2548
Pt219	PD	NCB	K	CTLA4	CTLA4	M	73.8795
Pt220	CR	CB	K	CTLA4	CTLA4	F	85.1096
Pt221	PD	NCB	H	CTLA4	CTLA4	M	73.7507
Pt222	PD	NCB	Other Euro	CTLA4	CTLA4	M	69.4411
Pt223	PD	NCB	U	CTLA4	CTLA4	F	55.7671
Pt224	SD_CB	CB	K	CTLA4	CTLA4	F	35.6356
Pt225	PD	NCB	T	CTLA4	CTLA4	M	48.7123
Pt226	PD	NCB	J	CTLA4	CTLA4	M	83.5397
Pt227	SD_NCB	NCB	H	CTLA4	CTLA4	F	83.6986
Pt228	PD	NCB	T	CTLA4	CTLA4	M	79.9973
Pt229	PD	NCB	T	CTLA4	CTLA4	M	68.4712
Pt230	PD	NCB	K	CTLA4	CTLA4	M	69.274
Pt231	PR	CB	T	CTLA4	CTLA4	M	33.1233
Pt232	SD_CB	CB	H	CTLA4	CTLA4	M	66.8049
Pt233	PD	NCB	H	CTLA4	CTLA4	F	56.0356
Pt234	SD_NCB	NCB	H	CTLA4	CTLA4	F	73.8822
Pt235	PD	NCB	U	CTLA4	CTLA4	F	56.189
Pt236	PD	NCB	H	CTLA4	CTLA4	M	50.3726
Pt237	SD_NCB	NCB	T	PD-1_2	PD-1 Validation 2	M	63
Pt238	SD_CB	CB	H	PD-1_2	PD-1 Validation 2	M	58
Pt239	PD	NCB	H	PD-1_2	PD-1 Validation 2	M	79
Pt240	PR	CB	H	PD-1_2	PD-1 Validation 2	M	59
Pt241	SD_CB	CB	H	Combo	Combo Validation	M	64.2
Pt242	PD	NCB	U	CTLA4	CTLA4	F	40.7397
Pt243	SD_NCB	NCB	H	CTLA4	CTLA4	M	59.7315
Pt244	PD	NCB	H	CTLA4	CTLA4	M	61.4164
Pt245	PR	CB	U	CTLA4	CTLA4	M	84.3562
Pt246	PR	CB	J	CTLA4	CTLA4	F	23.9726
Pt247	CR	CB	Other Euro	CTLA4	CTLA4	M	76.4219
Pt248	PD	NCB	Other Euro	CTLA4	CTLA4	M	37.0082
Pt249	PD	NCB	H	CTLA4	CTLA4	M	83.726
Pt250	CR	CB	Other Euro	Combo	Combo Validation	F	67.2164
Pt251	PR	CB	H	CTLA4	CTLA4	M	72.9425
Pt252	PR	CB	H	Combo	Combo Validation	M	61.1863
Pt253	SD_CB	CB	U	CTLA4	CTLA4	F	37.2164
Pt254	PR	CB	Other Euro	CTLA4	CTLA4	M	61.9
Pt255	PD	NCB	H	CTLA4	CTLA4	F	70.6603
Pt256	PR	CB	H	CTLA4	CTLA4	M	73.137
Pt257	SD_NCB	NCB	U	Combo	Combo Validation	M	53.7
Pt258	PD	NCB	K	CTLA4	CTLA4	M	69
Pt259	SD_CB	CB	Other Euro	CTLA4	CTLA4	F	46
Pt260	SD_CB	CB	H	CTLA4	CTLA4	M	75
Pt261	CR	CB	H	Combo	Combo Validation	M	63
Pt262	PD	NCB	Other Euro	Combo	Combo Validation	M	58
Pt263	CR	CB	H	Combo	Combo Validation	M	61
Pt264	PD	NCB	J	CTLA4	CTLA4	M	59
Pt265	PD	NCB	H	CTLA4	CTLA4	F	74
Pt266	PD	NCB	U	CTLA4	CTLA4	F	80
Pt267	SD_NCB	NCB	H	Combo	Combo Validation	F	83
Pt268	CR	CB	H	Combo	Combo Validation	M	66
Pt269	PD	NCB	T	CTLA4	CTLA4	M	72
Pt270	SD_NCB	NCB	U	CTLA4	CTLA4	M	61
Pt271	PD	NCB	Other Euro	Combo	Combo Validation	F	69
Pt272	SD_CB	CB	H	Combo	Combo Validation	M	55
Pt273	PR	CB	H	Combo	Combo Validation	M	81
Pt274	PD	NCB	K	CTLA4	CTLA4	M	55
Pt275	SD_CB	CB	H	CTLA4	CTLA4	M	64
Pt276	PR	CB	H	Combo	Combo Validation	M	67
Pt277	CR	CB	H	Combo	Combo Validation	M	65
Pt278	PD	NCB	K	PD-1	PD-1 Validation 2	M	70.6877
Pt279	PR	CB	H	Combo	Combo Validation	M	81.9178
Pt280	PD	NCB	H	CTLA4	CTLA4	M	51.9616
Pt281	CR	CB	Other Euro	Combo	Combo Validation	M	58.9918
Pt282	PD	NCB	Other Euro	CTLA4	CTLA4	M	51.4082
Pt283	CR	CB	Other Euro	Combo	Combo Validation	M	55.8164
Pt284	PD	NCB	K	CTLA4	CTLA4	F	62.137
Pt285	PD	NCB	Other Euro	CTLA4	CTLA4	M	70.8959
Pt286	PD	NCB	K	CTLA4	CTLA4	M	75.8904
Pt287	PD	NCB	H	CTLA4	CTLA4	F	82.8658
Pt288	CR	CB	K	Combo	Combo Validation	M	73.7589
Pt289	PR	CB	K	Combo	Combo Validation	M	72.7151
Pt290	SD_NCB	NCB	U	CTLA4	CTLA4	F	84.7342
Pt291	PR	CB	H	CTLA4	CTLA4	F	73.326
Pt292	PR	CB	J	Combo	Combo Validation	M	65
Pt293	SD_CB	CB	J	PD-1_2	PD-1 Validation 2	M	65.4219
Pt294	SD_CB	CB	Other Euro	CTLA4	CTLA4	M	41.1562
Pt295	PR	CB	Other Euro	PD-1_2	PD-1 Validation 2	M	45.1918
Pt296	PD	NCB	K	CTLA4	CTLA4	M	68
Pt297	PD	NCB	H	CTLA4	CTLA4	M	83
Pt298	PR	CB	T	CTLA4	CTLA4	F	74
Pt299	PD	NCB	H	CTLA4	CTLA4	M	72.8033
Pt300	PD	NCB	H	CTLA4	CTLA4	M	63
Pt301	PD	NCB	H	CTLA4	CTLA4	M	54.3178
Pt302	PD	NCB	H	CTLA4	CTLA4	F	62
Pt303	CR	CB	H	Combo	Combo Validation	M	83.6849
Pt304	PD	NCB	J	CTLA4	CTLA4	M	46.8055
Pt305	PR	CB	J	PD-1	PD-1 Validation 2	M	67.3671
Pt306	CR	CB	H	CTLA4	CTLA4	M	70.7
Pt307	PD	NCB	H	Combo	Combo Validation	F	29.8
Pt308	PD	NCB	U	Combo	Combo Validation	F	66.937
Pt309	PD	NCB	K	CTLA4	CTLA4	M	75.4712
Pt310	PD	NCB	Other Euro	CTLA4	CTLA4	M	67.1918
Pt311	CR	CB	H	Combo	Combo Validation	M	62.0137
Pt312	CR	CB	H	Combo	Combo Validation	M	66.9918
Pt313	PD	NCB	U	CTLA4	CTLA4	M	68.2493
Pt314	PD	NCB	T	CTLA4	CTLA4	F	55.789
Pt315	PD	NCB	J	Combo	Combo Validation	F	49.1562
Pt316	PD	NCB	H	CTLA4	CTLA4	M	79.8822
Pt317	PD	NCB	T	PD-1	PD-1 Validation 2	M	66
Pt318	PD	NCB	J	PD-1_2	PD-1 Validation 2	M	54
Pt319	PD	NCB	H	CTLA4	CTLA4	F	46.0411
Pt320	PD	NCB	K	Combo	Combo Validation	F	33.3452
Pt321	PD	NCB	T	PD-1	PD-1 Validation 2	M	83.1
Pt322	CR	CB	T	Combo	Combo Validation	M	28.6959
Pt323	PD	NCB	H	PD-1_2	PD-1 Validation 2	M	81.9
Pt324	SD_CB	CB	H	PD-1_2	PD-1 Validation 2	M	68.8219
Pt325	PD	NCB	H	PD-1	PD-1 Validation 2	F	41.6356
Pt326	PR	CB	T	PD-1_2	PD-1 Validation 2	F	56.5
Pt327	PR	CB	H	Combo	Combo Validation	M	60.5
Pt328	PR	CB	H	Combo	Combo Validation	M	67
Pt329	PD	NCB	H	Combo	Combo Validation	M	65
Pt330	PR	CB	H	Combo	Combo Validation	F	65
Pt331	PR	CB	U	Combo	Combo Validation	M	60.3
Pt332	PD	NCB	J	Combo	Combo Validation	F	53.7
Pt333	CR	CB	K	Combo	Combo Validation	M	42.7
Pt334	PR	CB	H	Combo	Combo Validation	F	65
Pt335	PR	CB	Other Euro	Combo	Combo Validation	F	62
Pt336	PR	CB	H	Combo	Combo Validation	F	43
Pt337	PR	CB	Other Euro	Combo	Combo Validation	M	78
Pt338	SD_NCB	NCB	J	Combo	Combo Validation	M	70
Pt339	PD	NCB	U	Combo	Combo Validation	M	50
Pt340	PD	NCB	T	Combo	Combo Validation	F	19
Pt341	CR	CB	Other Euro	Combo	Combo Validation	F	46
Pt342	PD	NCB	Other Euro	Combo	Combo Validation	M	57
Pt343	SD_NCB	NCB	T	Combo	Combo Validation	F	58
Pt344	SD_CB	CB	K	Combo	Combo Validation	F	64
Pt345	SD_NCB	NCB	Other Euro	Combo	Combo Validation	M	51
Pt346	CR	CB	H	Combo	Combo Validation	M	71
Pt347	PR	CB	Other Euro	Combo	Combo Validation	M	64
Pt348	SD_CB	CB	K	Combo	Combo Validation	M	35
Pt349	PR	CB	H	Combo	Combo Validation	M	63
Pt350	SD_NCB	NCB	U	Combo	Combo Validation	F	68
Pt351	CR	CB	J	Combo	Combo Validation	M	53
Pt352	SD_CB	CB	U	Combo	Combo Validation	F	60
Pt353	CR	CB	K	Combo	Combo Validation	M	54
Pt354	PD	NCB	H	Combo	Combo Validation	M	80
Pt355	CR	CB	H	Combo	Combo Validation	M	65
Pt356	PD	NCB	U	Combo	Combo Validation	M	41
Pt357	PR	CB	U	Combo	Combo Validation	F	61
Pt358	PR	CB	H	Combo	Combo Validation	M	49
Pt359	PR	CB	T	Combo	Combo Validation	F	67
Pt360	PR	CB	U	Combo	Combo Validation	M	65
Pt361	PR	CB	U	Combo	Combo Validation	F	67
Pt362	PR	CB	J	Combo	Combo Validation	F	65
Pt363	PR	CB	Other Euro	Combo	Combo Validation	M	46.7
Pt364	PR	CB	H	Combo	Combo Validation	M	74.9
Pt365	PR	CB	H	Combo	Combo Validation	F	68.9
Pt366	PD	NCB	H	Combo	Combo Validation	M	55.2
Pt367	PD	NCB	H	CTLA4	CTLA4	M	66.6
Pt368	PD	NCB	U	CTLA4	CTLA4	M	59.2959
Pt369	PD	NCB	Other Euro	Combo	Combo Validation	M	62.2
Pt370	CR	CB	H	Combo	Combo Validation	M	70.2
Pt371	PR	CB	U	PD-1_2	PD-1 Validation 2	M	59.9
Pt372	PD	NCB	H	PD-1	PD-1 Discovery	M	83
Pt373	PD	NCB	K	PD-1	PD-1 Discovery	F	50
Pt374	CR	CB	T	PD-1	PD-1 Discovery	M	65
Pt375	CR	CB	H	PD-1	PD-1 Discovery	F	40
Pt376	PD	NCB	T	PD-1	PD-1 Discovery	F	88
Pt377	CR	CB	H	PD-1	PD-1 Discovery	F	59
Pt378	CR	CB	H	PD-1	PD-1 Discovery	M	61
Pt379	PD	NCB	H	PD-1	PD-1 Discovery	M	29
Pt380	PD	NCB	H	PD-1	PD-1 Discovery	M	50
Pt381	PD	NCB	J	PD-1	PD-1 Discovery	M	74
Pt382	CR	CB	H	PD-1	PD-1 Discovery	M	38
Pt383	PD	NCB	T	PD-1	PD-1 Discovery	M	47
Pt384	PR	CB	H	PD-1	PD-1 Discovery	F	40
Pt385	PD	NCB	U	PD-1	PD-1 Discovery	M	66
Pt386	CR	CB	H	PD-1	PD-1 Discovery	F	56
Pt387	PD	NCB	Other Euro	PD-1	PD-1 Discovery	F	49
Pt388	CR	CB	K	PD-1	PD-1 Discovery	F	47
Pt389	PD	NCB	T	PD-1	PD-1 Discovery	F	69
Pt390	PR	CB	Other Euro	PD-1	PD-1 Discovery	M	85
Pt391	PD	NCB	H	PD-1	PD-1 Discovery	F	76
Pt392	PD	NCB	H	PD-1	PD-1 Discovery	M	63
Pt393	PR	CB	J	PD-1	PD-1 Discovery	M	67
Pt394	PR	CB	H	PD-1	PD-1 Discovery	M	64
Pt395	PD	NCB	T	PD-1	PD-1 Discovery	M	80
Pt396	PR	CB	H	PD-1	PD-1 Discovery	F	38
Pt397	PD	NCB	H	PD-1	PD-1 Discovery	M	69
Pt398	PR	CB	K	PD-1	PD-1 Discovery	M	76
Pt399	PD	NCB	H	PD-1	PD-1 Discovery	F	62
Pt400	PR	CB	Other Euro	PD-1	PD-1 Discovery	M	68
Pt401	PD	NCB	H	PD-1	PD-1 Discovery	M	81
Pt402	PD	NCB	U	PD-1	PD-1 Discovery	F	59
Pt403	PR	CB	H	PD-1	PD-1 Discovery	F	58
Pt404	PD	NCB	U	PD-1	PD-1 Discovery	F	47
Pt405	PR	CB	J	PD-1	PD-1 Discovery	M	65
Pt406	PD	NCB	T	PD-1	PD-1 Discovery	M	57
Pt407	PR	CB	Other Euro	PD-1	PD-1 Discovery	F	37
Pt408	PD	NCB	H	PD-1	PD-1 Discovery	M	71
Pt409	SD_NCB	NCB	H	PD-1	PD-1 Discovery	M	57
Pt410	PD	NCB	U	PD-1	PD-1 Discovery	F	76
Pt411	SD_NCB	NCB	K	PD-1	PD-1 Discovery	F	54
Pt412	PD	NCB	H	PD-1	PD-1 Discovery	F	52
Pt413	PR	CB	H	PD-1	PD-1 Discovery	M	67
Pt414	PD	NCB	U	PD-1	PD-1 Discovery	M	58
Pt415	PR	CB	Other Euro	PD-1	PD-1 Discovery	M	69
Pt416	PR	CB	Other Euro	PD-1	PD-1 Discovery	M	38
Pt417	PD	NCB	H	PD-1	PD-1 Discovery	F	71
Pt418	PR	CB	J	PD-1	PD-1 Discovery	M	67
Pt419	SD_NCB	NCB	Other Euro	PD-1	PD-1 Discovery	F	52
Pt420	PD	NCB	H	PD-1	PD-1 Discovery	F	53
Pt421	SD_NCB	NCB	H	PD-1	PD-1 Discovery	F	58
Pt422	PD	NCB	T	PD-1	PD-1 Discovery	F	43
Pt423	SD_NCB	NCB	Other Euro	PD-1	PD-1 Discovery	F	68
Pt424	PD	NCB	H	PD-1	PD-1 Discovery	M	49
Pt425	SD_CB	CB	Other Euro	PD-1	PD-1 Discovery	F	71
Pt426	PD	NCB	H	PD-1	PD-1 Discovery	F	34
Pt427	SD_NCB	NCB	Other Euro	PD-1	PD-1 Discovery	F	74
Pt428	PD	NCB	K	PD-1	PD-1 Discovery	F	31
Pt429	SD_CB	CB	H	PD-1	PD-1 Discovery	M	56
Pt430	PD	NCB	U	PD-1	PD-1 Discovery	F	61
Pt431	CR	CB	Other Euro	PD-1	PD-1 Discovery	M	74
Pt432	PD	NCB	K	PD-1	PD-1 Discovery	M	57
Pt433	PR	CB	H	PD-1	PD-1 Discovery	M	38
Pt434	PD	NCB	H	PD-1	PD-1 Discovery	F	72
Pt435	CR	CB	U	PD-1	PD-1 Discovery	F	62
Pt436	CR	CB	J	PD-1	PD-1 Discovery	M	58
Pt437	PD	NCB	H	PD-1	PD-1 Discovery	F	52
Pt438	PD	NCB	H	PD-1	PD-1 Discovery	M	27
Pt439	PR	CB	H	PD-1	PD-1 Discovery	M	60
Pt440	PD	NCB	Other Euro	PD-1	PD-1 Discovery	F	63
Pt441	PR	CB	Other Euro	PD-1	PD-1 Discovery	F	39
Pt442	PD	NCB	H	PD-1	PD-1 Discovery	M	80
Pt443	CR	CB	H	PD-1	PD-1 Discovery	M	70
Pt444	PR	CB	H	PD-1	PD-1 Discovery	M	64
Pt445	PD	NCB	H	PD-1	PD-1 Discovery	M	42
Pt446	PR	CB	H	PD-1	PD-1 Discovery	M	32
Pt447	PD	NCB	H	PD-1	PD-1 Discovery	M	42
Pt448	CR	CB	U	PD-1	PD-1 Discovery	M	52
Pt449	PD	NCB	Other Euro	PD-1	PD-1 Discovery	M	56
Pt450	PD	NCB	J	PD-1	PD-1 Discovery	F	50
Pt451	CR	CB	U	PD-1	PD-1 Discovery	M	67
Pt452	PD	NCB	H	PD-1	PD-1 Discovery	M	32
Pt453	PR	CB	H	PD-1	PD-1 Discovery	M	60
Pt454	PD	NCB	Other Euro	PD-1	PD-1 Discovery	F	69
Pt455	CR	CB	H	PD-1	PD-1 Discovery	M	77
Pt456	PD	NCB	H	PD-1	PD-1 Discovery	F	54
Pt457	PR	CB	H	PD-1	PD-1 Discovery	F	66
Pt458	PD	NCB	U	PD-1	PD-1 Discovery	F	64
Pt459	PR	CB	J	PD-1	PD-1 Discovery	M	65
Pt460	PR	CB	Other Euro	PD-1	PD-1 Discovery	M	25
Pt461	PD	NCB	T	PD-1	PD-1 Discovery	F	55
Pt462	PR	CB	U	PD-1	PD-1 Discovery	M	46
Pt463	PD	NCB	T	PD-1	PD-1 Discovery	M	68
Pt464	SD_NCB	NCB	U	PD-1	PD-1 Discovery	M	87
Pt465	PD	NCB	Other Euro	PD-1	PD-1 Discovery	M	49
Pt466	PD	NCB	U	PD-1	PD-1 Discovery	F	44
Pt467	PR	CB	T	PD-1	PD-1 Discovery	M	62
Pt468	PD	NCB	U	PD-1	PD-1 Discovery	M	66
Pt469	SD_NCB	NCB	H	PD-1	PD-1 Discovery	M	49
Pt470	PD	NCB	H	PD-1	PD-1 Discovery	M	75
Pt471	PR	CB	H	PD-1	PD-1 Discovery	F	52
Pt472	PD	NCB	H	PD-1	PD-1 Discovery	M	34
Pt473	SD_CB	CB	U	PD-1	PD-1 Discovery	M	74
Pt474	PD	NCB	J	PD-1	PD-1 Discovery	M	66
Pt475	PR	CB	J	PD-1	PD-1 Discovery	M	74
Pt476	PD	NCB	H	PD-1	PD-1 Discovery	F	46
Pt477	PD	NCB	H	PD-1	PD-1 Discovery	F	64
Pt478	SD_CB	CB	K	PD-1	PD-1 Discovery	F	51
Pt479	PD	NCB	T	PD-1	PD-1 Discovery	F	86
Pt480	PR	CB	H	PD-1	PD-1 Discovery	M	46
Pt481	PD	NCB	H	PD-1	PD-1 Discovery	M	26
Pt482	SD_CB	CB	U	PD-1	PD-1 Discovery	M	68
Pt483	PD	NCB	U	PD-1	PD-1 Discovery	F	27
Pt484	SD_NCB	NCB	T	PD-1	PD-1 Discovery	F	56
Pt485	PD	NCB	T	PD-1	PD-1 Discovery	F	60
Pt486	PR	CB	H	PD-1	PD-1 Discovery	M	60
Pt487	PD	NCB	Other Euro	Combo	Combo Discovery	F	35
Pt488	CR	CB	T	Combo	Combo Discovery	M	70
Pt489	CR	CB	H	Combo	Combo Discovery	M	47
Pt490	PD	NCB	U	Combo	Combo Discovery	M	51
Pt491	CR	CB	K	Combo	Combo Discovery	M	68
Pt492	PD	NCB	H	Combo	Combo Discovery	M	70
Pt493	SD_CB	CB	H	Combo	Combo Discovery	M	76
Pt494	PD	NCB	H	Combo	Combo Discovery	F	84
Pt495	CR	CB	H	Combo	Combo Discovery	M	58
Pt496	PD	NCB	Other Euro	Combo	Combo Discovery	M	69
Pt497	CR	CB	H	Combo	Combo Discovery	M	52
Pt498	PD	NCB	H	Combo	Combo Discovery	F	37
Pt499	CR	CB	H	Combo	Combo Discovery	F	47
Pt500	CR	CB	Other Euro	Combo	Combo Discovery	M	60
Pt501	PD	NCB	K	Combo	Combo Discovery	M	73
Pt502	CR	CB	Other Euro	Combo	Combo Discovery	M	45
Pt503	SD_NCB	NCB	H	Combo	Combo Discovery	M	64
Pt504	PD	NCB	T	Combo	Combo Discovery	F	51
Pt505	PR	CB	H	Combo	Combo Discovery	M	73
Pt506	PD	NCB	U	Combo	Combo Discovery	M	25
Pt507	PD	NCB	H	Combo	Combo Discovery	F	69
Pt508	SD_CB	CB	H	Combo	Combo Discovery	M	47
Pt509	PD	NCB	Other Euro	Combo	Combo Discovery	F	69
Pt510	PR	CB	H	Combo	Combo Discovery	F	52
Pt511	PR	CB	U	Combo	Combo Discovery	M	61
Pt512	PD	NCB	H	Combo	Combo Discovery	M	66
Pt513	SD_NCB	NCB	T	Combo	Combo Discovery	F	48
Pt514	SD_NCB	NCB	U	Combo	Combo Discovery	M	78
Pt515	PD	NCB	H	Combo	Combo Discovery	M	60
Pt516	PD	NCB	Other Euro	Combo	Combo Discovery	M	28
Pt517	PR	CB	K	Combo	Combo Discovery	M	52
Pt518	SD_NCB	NCB	H	Combo	Combo Discovery	M	68
Pt519	PD	NCB	H	Combo	Combo Discovery	F	62
Pt520	SD_NCB	NCB	J	Combo	Combo Discovery	M	73
Pt521	PD	NCB	T	Combo	Combo Discovery	M	45
Pt522	PR	CB	H	Combo	Combo Discovery	M	71
Pt523	PD	NCB	J	Combo	Combo Discovery	F	86
Pt524	PR	CB	H	Combo	Combo Discovery	F	55
Pt525	PD	NCB	J	Combo	Combo Discovery	M	23
Pt526	PR	CB	H	Combo	Combo Discovery	M	49
Pt527	SD_CB	CB	H	Combo	Combo Discovery	F	77
Pt528	SD_NCB	NCB	H	Combo	Combo Discovery	F	55
Pt529	PR	CB	J	Combo	Combo Discovery	M	73
Pt530	SD_CB	CB	Other Euro	Combo	Combo Discovery	M	73
Pt531	PR	CB	Other Euro	Combo	Combo Discovery	M	72
Pt532	PD	NCB	Other Euro	Combo	Combo Discovery	M	70
Pt533	PR	CB	H	Combo	Combo Discovery	M	81
Pt534	SD_NCB	NCB	K	Combo	Combo Discovery	F	65
Pt535	PD	NCB	K	Combo	Combo Discovery	F	58
Pt536	PR	CB	U	Combo	Combo Discovery	M	61
Pt537	PD	NCB	H	Combo	Combo Discovery	F	81
Pt538	PR	CB	H	Combo	Combo Discovery	F	29
Pt539	PD	NCB	U	Combo	Combo Discovery	F	28
Pt540	SD_NCB	NCB	H	Combo	Combo Discovery	M	60
Pt541	PR	CB	H	Combo	Combo Discovery	M	54
Pt542	SD_CB	CB	Other Euro	Combo	Combo Discovery	M	70
Pt543	SD_NCB	NCB	T	Combo	Combo Discovery	M	87
Pt544	SD_NCB	NCB	H	Combo	Combo Discovery	M	53
Pt545	PR	CB	H	Combo	Combo Discovery	M	45
Pt546	PR	CB	H	Combo	Combo Discovery	M	51
Pt547	PD	NCB	U	Combo	Combo Discovery	M	71
Pt548	PR	CB	H	Combo	Combo Discovery	M	62
Pt549	PD	NCB	K	Combo	Combo Discovery	F	67
Pt550	PR	CB	Other Euro	Combo	Combo Discovery	F	77
Pt551	PD	NCB	H	Combo	Combo Discovery	M	63
Pt552	PD	NCB	H	Combo	Combo Discovery	F	76
Pt553	PR	CB	H	Combo	Combo Discovery	M	80
Pt554	SD_NCB	NCB	H	Combo	Combo Discovery	F	67
Pt555	PR	CB	Other Euro	Combo	Combo Discovery	F	66
Pt556	PD	NCB	H	Combo	Combo Discovery	M	29
Pt557	SD_CB	CB	H	Combo	Combo Discovery	M	56
Pt558	SD_NCB	NCB	H	Combo	Combo Discovery	F	38
Pt559	PR	CB	H	Combo	Combo Discovery	F	64
Pt560	PD	NCB	T	Combo	Combo Discovery	F	40
Pt561	PD	NCB	T	Combo	Combo Discovery	M	67
Pt562	CR	CB	J	Combo	Combo Discovery	F	63
Pt563	CR	CB	H	Combo	Combo Discovery	M	61
Pt564	PR	CB	K	Combo	Combo Discovery	F	37
Pt565	CR	CB	U	Combo	Combo Discovery	M	39
Pt566	PR	CB	H	Combo	Combo Discovery	M	57
Pt567	PR	CB	H	Combo	Combo Discovery	F	46
Pt568	CR	CB	H	Combo	Combo Discovery	F	59
Pt569	PD	NCB	H	Combo	Combo Discovery	M	53
Pt570	CR	CB	U	Combo	Combo Discovery	M	70
Pt571	PD	NCB	J	Combo	Combo Discovery	M	67
Pt572	CR	CB	H	Combo	Combo Discovery	F	73
Pt573	SD_NCB	NCB	Other Euro	Combo	Combo Discovery	M	46
Pt574	PR	CB	U	Combo	Combo Discovery	F	46
Pt575	CR	CB	Other Euro	Combo	Combo Discovery	F	55
Pt576	PR	CB	H	Combo	Combo Discovery	F	32
Pt577	PR	CB	Other Euro	Combo	Combo Discovery	M	32
Pt578	SD_CB	CB	H	Combo	Combo Discovery	M	57
Pt579	SD_NCB	NCB	H	Combo	Combo Discovery	M	75
Pt580	CR	CB	J	Combo	Combo Discovery	M	77
Pt581	PR	CB	H	Combo	Combo Discovery	M	72
Pt582	CR	CB	K	Combo	Combo Discovery	F	43
Pt583	PR	CB	U	Combo	Combo Discovery	M	65
Pt584	CR	CB	H	Combo	Combo Discovery	M	71
Pt585	SD_NCB	NCB	H	Combo	Combo Discovery	F	32
Pt586	CR	CB	J	Combo	Combo Discovery	M	75
Pt587	SD_NCB	NCB	H	Combo	Combo Discovery	M	60
Pt588	SD_CB	CB	J	Combo	Combo Discovery	F	80
Pt589	PR	CB	H	Combo	Combo Discovery	F	67
Pt590	CR	CB	T	Combo	Combo Discovery	F	67
Pt591	PR	CB	H	Combo	Combo Discovery	M	58
Pt592	CR	CB	H	Combo	Combo Discovery	M	57
Pt593	PR	CB	U	Combo	Combo Discovery	M	71
Pt594	SD_NCB	NCB	H	Combo	Combo Discovery	M	77
Pt595	CR	CB	Other Euro	Combo	Combo Discovery	M	55
Pt596	SD_NCB	NCB	H	Combo	Combo Discovery	M	77
Pt597	CR	CB	U	Combo	Combo Discovery	M	66
Pt598	SD_CB	CB	U	Combo	Combo Discovery	M	57
Pt599	CR	CB	H	Combo	Combo Discovery	F	65
Pt600	PR	CB	J	Combo	Combo Discovery	M	51
Pt601	PD	NCB	J	PD-1	PD-1 Validation 1	M	51
Pt602	PR	CB	H	PD-1	PD-1 Validation 1	M	51
Pt603	PR	CB	H	PD-1	PD-1 Validation 1	F	62
Pt604	PD	NCB	H	PD-1	PD-1 Validation 1	F	87
Pt605	PD	NCB	K	PD-1	PD-1 Validation 1	F	40
Pt606	PR	CB	U	PD-1	PD-1 Validation 1	M	66
Pt607	PR	CB	H	PD-1	PD-1 Validation 1	F	76
Pt608	PR	CB	H	PD-1	PD-1 Validation 1	M	51
Pt609	PR	CB	H	PD-1	PD-1 Validation 1	F	32
Pt610	CR	CB	U	PD-1	PD-1 Validation 1	M	73
Pt611	PD	NCB	T	PD-1	PD-1 Validation 1	F	59
Pt612	PD	NCB	H	PD-1	PD-1 Validation 1	M	58
Pt613	PR	CB	H	PD-1	PD-1 Validation 1	M	76
Pt614	PR	CB	H	PD-1	PD-1 Validation 1	F	47
Pt615	PR	CB	U	PD-1	PD-1 Validation 1	F	68
Pt616	PD	NCB	K	PD-1	PD-1 Validation 1	M	58
Pt617	PD	NCB	H	PD-1	PD-1 Validation 1	F	65
Pt618	PD	NCB	H	PD-1	PD-1 Validation 1	M	71
Pt619	SD_NCB	NCB	Other Euro	PD-1	PD-1 Validation 1	M	45
Pt620	PD	NCB	H	PD-1	PD-1 Validation 1	M	64
Pt621	SD_CB	CB	H	PD-1	PD-1 Validation 1	F	58
Pt622	CR	CB	H	PD-1	PD-1 Validation 1	M	52
Pt623	PD	NCB	H	PD-1	PD-1 Validation 1	F	46
Pt624	SD_NCB	NCB	H	PD-1	PD-1 Validation 1	F	45
Pt625	PR	CB	J	PD-1	PD-1 Validation 1	M	42
Pt626	SD_CB	CB	J	PD-1	PD-1 Validation 1	M	64
Pt627	PD	NCB	K	PD-1	PD-1 Validation 1	F	68
Pt628	PD	NCB	U	PD-1	PD-1 Validation 1	F	39
Pt629	PD	NCB	T	PD-1	PD-1 Validation 1	F	28
Pt630	PD	NCB	T	PD-1	PD-1 Validation 1	M	60
Pt631	SD_NCB	NCB	T	PD-1	PD-1 Validation 1	M	43
Pt632	PR	CB	U	PD-1	PD-1 Validation 1	M	67
Pt633	PD	NCB	K	PD-1	PD-1 Validation 1	M	57
Pt634	SD_NCB	NCB	K	CTLA4	CTLA4	M	88
Pt635	CR	CB	H	Combo	Combo Validation	F	59
Pt636	PD	NCB	U	Combo	Combo Validation	M	65
Pt637	SD_CB	CB	H	Combo	Combo Validation	M	71
Pt638	PD	NCB	H	PD-1_2	PD-1 Validation 2	M	72
Pt639	PR	CB	H	Combo	Combo Validation	F	68
Pt640	CR	CB	J	Combo	Combo Validation	M	77
Pt641	CR	CB	J	Combo	Combo Validation	F	64
Pt642	PD	NCB	T	Combo	Combo Validation	M	64
Pt643	PD	NCB	H	Combo	Combo Validation	F	64
Pt644	PD	NCB	U	Combo	Combo Validation	F	60
Pt645	CR	CB	H	Combo	Combo Validation	M	83
Pt646	SD_CB	CB	H	Combo	Combo Validation	M	68
Pt647	PD	NCB	H	CTLA4	CTLA4	M	85
Pt648	SD_NCB	NCB	T	CTLA4	CTLA4	F	60
Pt649	SD_CB	CB	H	PD-1	PD-1 Validation 2	M	79.8522
Pt650	PD	NCB	K	Combo	Combo Validation	M	53.0787
Pt651	SD_CB	CB	K	PD-1_2	PD-1 Validation 2	M	53.4018
Pt652	PR	CB	K	Combo	Combo Validation	M	71.2635
Pt653	PD	NCB	Other Euro	CTLA4	CTLA4	M	31.6112
Pt654	SD_NCB	NCB	J	Combo	Combo Validation	F	53.4483
Pt655	SD_CB	CB	J	PD-1_2	PD-1 Validation 2	F	53.7166
Pt656	PR	CB	U	Combo	Combo Validation	M	67.1786
Pt657	PD	NCB	H	Combo	Combo Validation	F	55.833
Pt658	SD_CB	CB	J	Combo	Combo Validation	M	54.152
Pt659	PR	CB	U	Combo	Combo Validation	M	49.1773
Pt660	SD_CB	CB	H	Combo	Combo Validation	M	71.9945
Pt661	PD	NCB	K	Combo	Combo Validation	F	69.8234
Pt662	PD	NCB	U	PD-1	PD-1 Validation 2	M	62.8356
Pt663	SD_NCB	NCB	H	PD-1	PD-1 Validation 2	M	62.5945
Pt664	PD	NCB	H	PD-1	PD-1 Validation 2	M	34.5397
Pt665	PD	NCB	K	PD-1	PD-1 Validation 2	M	77.7178
Pt666	PD	NCB	H	CTLA4	CTLA4	M	70.3233
Pt667	PD	NCB	H	PD-1_2	PD-1 Validation 2	M	70.8548
Pt668	CR	CB	Other Euro	PD-1	PD-1 Validation 2	F	80.7041
Pt669	PD	NCB	T	PD-1	PD-1 Validation 2	F	43.0658
Pt670	PD	NCB	H	PD-1_2	PD-1 Validation 2	M	35.9288
Pt671	SD_NCB	NCB	Other Euro	PD-1	PD-1 Validation 2	M	51.8712
Pt672	SD_NCB	NCB	J	PD-1_2	PD-1 Validation 2	F	59.1671
Pt673	PD	NCB	J	PD-1	PD-1 Validation 2	F	80.063
Pt674	SD_CB	CB	H	CTLA4	CTLA4	F	74.4329
Pt675	PR	CB	H	PD-1_2	PD-1 Validation 2	F	75.3726
Pt676	PD	NCB	J	PD-1	PD-1 Validation 2	M	81.6767
Pt677	PR	CB	H	PD-1	PD-1 Validation 2	M	70.189
Pt678	PD	NCB	U	PD-1	PD-1 Validation 2	M	46.4795
Pt679	SD_NCB	NCB	H	CTLA4	CTLA4	F	44.5205
Pt680	PR	CB	H	PD-1_2	PD-1 Validation 2	F	45.0575
Pt681	PD	NCB	H	CTLA4	CTLA4	M	35.8712
Pt682	PD	NCB	H	PD-1_2	PD-1 Validation 2	M	36.4849
Pt683	SD_CB	CB	U	PD-1	PD-1 Validation 2	M	69.7068
Pt684	PD	NCB	H	CTLA4	CTLA4	F	67.5616
Pt685	PD	NCB	H	PD-1_2	PD-1 Validation 2	F	67.8877
Pt686	PR	CB	U	PD-1	PD-1 Validation 2	M	67.9452
Pt687	PD	NCB	H	PD-1	PD-1 Validation 2	F	90.6329
Pt688	SD_CB	CB	K	PD-1_2	PD-1 Validation 2	F	46.6356
Pt689	SD_CB	CB	H	CTLA4	CTLA4	M	69.9096
Pt690	PD	NCB	H	PD-1_2	PD-1 Validation 2	M	71.8082
Pt691	PD	NCB	H	PD-1	PD-1 Validation 2	M	48.0247
Pt692	PD	NCB	H	PD-1	PD-1 Validation 2	F	78.0247
Pt693	SD_NCB	NCB	T	PD-1	PD-1 Validation 2	F	66.7671
Pt694	PD	NCB	H	PD-1	PD-1 Validation 2	F	60.6164
Pt695	SD_CB	CB	H	PD-1	PD-1 Validation 2	F	46.3726
Pt696	PR	CB	U	CTLA4	CTLA4	M	41.7808
Pt697	SD_CB	CB	U	PD-1_2	PD-1 Validation 2	M	45.3096
Pt698	CR	CB	H	PD-1	PD-1 Validation 2	M	63.1616
Pt699	PR	CB	K	PD-1_2	PD-1 Validation 2	M	52.7233
Pt700	SD_CB	CB	K	PD-1_2	PD-1 Validation 2	M	48.8959
Pt701	PD	NCB	Other Euro	CTLA4	CTLA4	F	70.0685
Pt702	SD_CB	CB	Other Euro	PD-1_2	PD-1 Validation 2	F	70.989
Pt703	PD	NCB	H	PD-1	PD-1 Validation 2	M	70.1233
Pt704	PD	NCB	U	PD-1	PD-1 Validation 2	M	57.7562
Pt705	CR	CB	H	PD-1	PD-1 Validation 2	F	49.474
Pt706	PD	NCB	U	PD-1	PD-1 Validation 2	M	73.8849
Pt707	PD	NCB	T	PD-1	PD-1 Validation 2	M	74.1425
Pt708	SD_NCB	NCB	H	PD-1	PD-1 Validation 2	M	64.8164
Pt709	PD	NCB	J	CTLA4	CTLA4	M	86
Pt710	PD	NCB	U	CTLA4	CTLA4	M	47
Pt711	PD	NCB	H	CTLA4	CTLA4	M	76
Pt712	PD	NCB	U	CTLA4	CTLA4	M	37
Pt713	PD	NCB	T	CTLA4	CTLA4	M	38
Pt714	PD	NCB	H	CTLA4	CTLA4	M	58
Pt715	PD	NCB	Other Euro	CTLA4	CTLA4	M	59
Pt716	CR	CB	T	CTLA4	CTLA4	F	49
Pt717	PD	NCB	Other Euro	CTLA4	CTLA4	M	55
Pt718	PD	NCB	H	CTLA4	CTLA4	M	49
Pt719	PD	NCB	H	CTLA4	CTLA4	M	71
Pt720	PD	NCB	Other Euro	CTLA4	CTLA4	F	36
Pt721	PD	NCB	H	CTLA4	CTLA4	M	81
Pt722	PD	NCB	H	CTLA4	CTLA4	M	52
Pt723	PD	NCB	J	CTLA4	CTLA4	M	48
Pt724	CR	CB	J	CTLA4	CTLA4	F	79
Pt725	PD	NCB	J	CTLA4	CTLA4	F	41
Pt726	PD	NCB	Other Euro	CTLA4	CTLA4	M	32
Pt727	PD	NCB	U	CTLA4	CTLA4	M	36
Pt728	CR	CB	T	CTLA4	CTLA4	F	49
Pt729	PR	CB	H	CTLA4	CTLA4	M	65
Pt730	PD	NCB	K	CTLA4	CTLA4	M	62
Pt731	PD	NCB	U	CTLA4	CTLA4	F	48
Pt732	PD	NCB	H	CTLA4	CTLA4	M	52
Pt733	PR	CB	Other Euro	PD-1	PD-1 Validation 2	M	67
Pt734	PD	NCB	J	PD-1	PD-1 Validation 2	M	75
Pt735	PD	NCB	T	PD-1	PD-1 Validation 2	M	81
Pt736	PR	CB	H	PD-1	PD-1 Validation 2	M	86
Pt737	PR	CB	H	PD-1	PD-1 Validation 2	F	33
Pt738	PR	CB	Other Euro	PD-1	PD-1 Validation 2	M	66
Pt739	PD	NCB	U	PD-1	PD-1 Validation 2	M	59
Pt740	PD	NCB	H	PD-1_2	PD-1 Validation 2	M	44.7479
Pt741	PD	NCB	H	PD-1_2	PD-1 Validation 2	M	59.2466
Pt742	PD	NCB	K	PD-1_2	PD-1 Validation 2	F	53
Pt743	PD	NCB	H	CTLA4	CTLA4	M	59.4438
Pt744	PD	NCB	H	PD-1_2	PD-1 Validation 2	M	59.789
Pt745	PD	NCB	H	CTLA4	CTLA4	M	67.5014
Pt746	PR	CB	H	PD-1_2	PD-1 Validation 2	M	67.8986
Pt747	PR	CB	U	CTLA4	CTLA4	M	58.8384
Pt748	PD	NCB	U	PD-1_2	PD-1 Validation 2	M	62.8575
Pt749	PD	NCB	H	PD-1_2	PD-1 Validation 2	M	61.6904
Pt750	PD	NCB	H	CTLA4	CTLA4	M	52.9836
Pt751	PD	NCB	H	CTLA4	CTLA4	F	57.6685
Pt752	PD	NCB	H	CTLA4	CTLA4	M	59.3671
Pt753	PD	NCB	H	CTLA4	CTLA4	M	61.6877
Pt754	CR	CB	Other Euro	CTLA4	CTLA4	M	47.7589
Pt755	PD	NCB	J	CTLA4	CTLA4	M	25.5068
Pt756	PR	CB	U	CTLA4	CTLA4	M	83.3973
Pt757	PD	NCB	Other Euro	CTLA4	CTLA4	M	70.2548
Pt758	PD	NCB	H	CTLA4	CTLA4	M	62
Pt759	PD	NCB	U	CTLA4	CTLA4	M	61.7205
Pt760	PD	NCB	K	CTLA4	CTLA4	F	42.2219
Pt761	PD	NCB	H	CTLA4	CTLA4	F	43.3397
Pt762	PR	CB	J	CTLA4	CTLA4	M	66.674
Pt763	PD	NCB	H	CTLA4	CTLA4	M	77.7644
Pt764	PD	NCB	H	CTLA4	CTLA4	F	45.7507
Pt765	PD	NCB	H	Combo	Combo Validation	M	61.337
Pt766	PD	NCB	H	CTLA4	CTLA4	M	47.7699
Pt767	PD	NCB	K	CTLA4	CTLA4	F	32.4247
Pt768	PD	NCB	H	CTLA4	CTLA4	F	79
Pt769	CR	CB	H	PD-1	PD-1 Validation 2	F	73.2082
Pt770	PD	NCB	J	CTLA4	CTLA4	F	51.7589
Pt771	PD	NCB	H	CTLA4	CTLA4	F	60.0767
Pt772	PD	NCB	K	CTLA4	CTLA4	F	76.2959
Pt773	PD	NCB	H	CTLA4	CTLA4	M	69.4521
Pt774	PD	NCB	H	CTLA4	CTLA4	F	55.5562
Pt775	PD	NCB	J	CTLA4	CTLA4	M	63.9205
Pt776	PD	NCB	H	CTLA4	CTLA4	F	52.611
Pt777	PD	NCB	H	CTLA4	CTLA4	F	57.663
Pt778	CR	CB	H	Combo	Combo Validation	F	77.6438
Pt779	PD	NCB	T	CTLA4	CTLA4	F	60.2603
Pt780	CR	CB	H	CTLA4	CTLA4	M	53.9562
Pt781	PR	CB	H	CTLA4	CTLA4	M	63.5973
Pt782	PD	NCB	J	CTLA4	CTLA4	F	53.6247
Pt783	PD	NCB	H	CTLA4	CTLA4	M	60.6384
Pt784	PD	NCB	H	CTLA4	CTLA4	M	61.3781
Pt785	PD	NCB	U	CTLA4	CTLA4	M	75.1397
Pt786	PD	NCB	U	CTLA4	CTLA4	F	61.0411
Pt787	PR	CB	H	CTLA4	CTLA4	M	56.0712
Pt788	PD	NCB	U	CTLA4	CTLA4	M	80.6
Pt789	PD	NCB	H	CTLA4	CTLA4	F	59.2932
Pt790	CR	CB	U	CTLA4	CTLA4	F	23.3973
Pt791	PD	NCB	H	CTLA4	CTLA4	M	81.2603
Pt792	CR	CB	T	CTLA4	CTLA4	M	59.8849
Pt793	PD	NCB	H	CTLA4	CTLA4	M	55.4356
Pt794	PD	NCB	H	CTLA4	CTLA4	M	76.7096
Pt795	PR	CB	T	CTLA4	CTLA4	F	57.0685
Pt796	PD	NCB	T	CTLA4	CTLA4	M	58.6712
Pt797	PD	NCB	U	CTLA4	CTLA4	M	52.4
Pt798	PD	NCB	T	CTLA4	CTLA4	M	55.063
Pt799	PD	NCB	H	CTLA4	CTLA4	F	39.5205
Pt800	PD	NCB	K	CTLA4	CTLA4	M	52.9151
Pt801	PR	CB	T	Combo	Combo Validation	M	75.3671
Pt802	PD	NCB	H	CTLA4	CTLA4	M	53.2137
Pt803	CR	CB	Other Euro	Combo	Combo Validation	M	72.6027
Pt804	PD	NCB	K	Combo	Combo Validation	M	57.5178
Pt805	PD	NCB	Other Euro	CTLA4	CTLA4	F	58.9699
Pt806	PD	NCB	H	CTLA4	CTLA4	M	68.0274
Pt807	PD	NCB	H	CTLA4	CTLA4	M	72.7507
Pt808	PD	NCB	U	CTLA4	CTLA4	F	58.8959
Pt809	PD	NCB	J	Combo	Combo Validation	M	58.5808
Pt810	PR	CB	H	Combo	Combo Validation	M	66.3233
Pt811	PD	NCB	H	CTLA4	CTLA4	F	38.7123
Pt812	PR	CB	K	CTLA4	CTLA4	M	77.4411
Pt813	PD	NCB	H	CTLA4	CTLA4	M	63.6658
Pt814	PD	NCB	K	CTLA4	CTLA4	M	43.3452
Pt815	PD	NCB	H	CTLA4	CTLA4	F	53.2932
Pt816	PD	NCB	U	CTLA4	CTLA4	M	32.3836
Pt817	PR	CB	H	CTLA4	CTLA4	F	74.463
Pt818	PD	NCB	Other Euro	CTLA4	CTLA4	F	58.8384
Pt819	CR	CB	J	PD-1	PD-1 Validation 2	M	72.2685
Pt820	CR	CB	U	Combo	Combo Validation	M	61.137
Pt821	PD	NCB	J	CTLA4	CTLA4	F	34.0164
Pt822	CR	CB	H	Combo	Combo Validation	M	42.1397
Pt823	PR	CB	H	Combo	Combo Validation	M	28.6493
Pt824	CR	CB	Other Euro	Combo	Combo Validation	M	63.9836
Pt825	PD	NCB	H	PD-1	PD-1 Validation 2	M	33.3918
Pt826	CR	CB	H	Combo	Combo Validation	M	72.2301
Pt827	PR	CB	T	CTLA4	CTLA4	M	72.589
Pt828	CR	CB	H	PD-1	PD-1 Validation 2	M	90.0575
Pt829	PD	NCB	J	CTLA4	CTLA4	F	35.0411
Pt830	PD	NCB	U	PD-1	PD-1 Validation 2	M	63.9452
Pt831	PR	CB	Other Euro	Combo	Combo Validation	F	64.926
Pt832	PD	NCB	H	CTLA4	CTLA4	F	42.2959
Pt833	PR	CB	U	PD-1	PD-1 Validation 2	M	40.7616
Pt834	PR	CB	T	PD-1	PD-1 Validation 2	M	60.1342
Pt835	PD	NCB	K	PD-1	PD-1 Validation 2	M	60.6795
Pt836	CR	CB	U	CTLA4	CTLA4	F	30.2438
Pt837	PD	NCB	H	Combo	Combo Validation	F	24.8959
Pt838	CR	CB	H	Combo	Combo Validation	M	65.7808
Pt839	CR	CB	H	CTLA4	CTLA4	M	43.3753
Pt840	PR	CB	J	CTLA4	CTLA4	M	26.3233
Pt841	PD	NCB	H	PD-1	PD-1 Validation 2	M	88.9123
Pt842	PD	NCB	H	CTLA4	CTLA4	F	55.4877
Pt843	PR	CB	H	CTLA4	CTLA4	M	58.8027
Pt844	PD	NCB	K	Combo	Combo Validation	F	53.1726
Pt845	PD	NCB	U	Combo	Combo Validation	M	55.1249
Pt846	CR	CB	H	Combo	Combo Validation	M	63.8767
Pt847	CR	CB	J	PD-1	PD-1 Validation 2	F	20
Pt848	PD	NCB	H	CTLA4	CTLA4	M	49.2849
Pt849	CR	CB	Other Euro	PD-1	PD-1 Validation 2	M	44.989
Pt850	PD	NCB	J	CTLA4	CTLA4	M	64.4411
Pt851	PD	NCB	H	CTLA4	CTLA4	F	75.0904
Pt852	PD	NCB	H	CTLA4	CTLA4	F	70.3616
Pt853	PD	NCB	Other Euro	CTLA4	CTLA4	M	59.6575
Pt854	PD	NCB	H	CTLA4	CTLA4	F	65.2027
Pt855	PD	NCB	H	CTLA4	CTLA4	M	48.9808
Pt856	PD	NCB	H	CTLA4	CTLA4	M	84.5699
Pt857	PD	NCB	J	CTLA4	CTLA4	M	57.5425
Pt858	PD	NCB	H	CTLA4	CTLA4	F	56.9836
Pt859	PR	CB	T	CTLA4	CTLA4	M	80.411
Pt860	CR	CB	T	CTLA4	CTLA4	M	46.1616
Pt861	PD	NCB	H	CTLA4	CTLA4	F	27.0685
Pt862	PD	NCB	H	CTLA4	CTLA4	M	60.3068
Pt863	PD	NCB	U	CTLA4	CTLA4	F	67.6055
Pt864	PD	NCB	H	CTLA4	CTLA4	F	57.8055
Pt865	PD	NCB	J	CTLA4	CTLA4	F	76.6877
Pt866	PD	NCB	H	CTLA4	CTLA4	F	56.8767
Pt867	PD	NCB	J	CTLA4	CTLA4	M	78.4082
Pt868	PD	NCB	H	CTLA4	CTLA4	F	28.4356
Pt869	PD	NCB	U	CTLA4	CTLA4	M	38.2986
Pt870	PD	NCB	H	CTLA4	CTLA4	F	51.7836
Pt871	PD	NCB	Other Euro	CTLA4	CTLA4	M	62.4082
Pt872	PD	NCB	U	CTLA4	CTLA4	F	26.5726
Pt873	PD	NCB	H	CTLA4	CTLA4	F	66.1233
Pt874	PD	NCB	H	CTLA4	CTLA4	F	51.4027
Pt875	PD	NCB	H	CTLA4	CTLA4	M	59.6932
Pt876	PD	NCB	H	CTLA4	CTLA4	F	51.4356
Pt877	PD	NCB	J	CTLA4	CTLA4	F	39.9808
Pt878	PD	NCB	H	CTLA4	CTLA4	M	42.2438
Pt879	PD	NCB	H	CTLA4	CTLA4	M	71.5726
Pt880	PD	NCB	J	CTLA4	CTLA4	F	54.5918
Pt881	PD	NCB	H	CTLA4	CTLA4	M	45.8027
Pt882	PD	NCB	U	CTLA4	CTLA4	F	79.8219
Pt883	PD	NCB	H	CTLA4	CTLA4	F	62.7479
Pt884	PD	NCB	Other Euro	CTLA4	CTLA4	F	73.4274
Pt885	PD	NCB	H	CTLA4	CTLA4	F	59.5288
Pt886	PD	NCB	H	CTLA4	CTLA4	M	64.3315
Pt887	CR	CB	J	CTLA4	CTLA4	M	76.8904
Pt888	PR	CB	T	CTLA4	CTLA4	F	31.6795
Pt889	PD	NCB	K	CTLA4	CTLA4	F	55.3205
Pt890	PD	NCB	J	CTLA4	CTLA4	M	72.1589
Pt891	PD	NCB	H	CTLA4	CTLA4	M	76.9425
Pt892	PD	NCB	H	CTLA4	CTLA4	M	54.3562
Pt893	PD	NCB	Other Euro	CTLA4	CTLA4	M	70.4767
Pt894	CR	CB	Other Euro	CTLA4	CTLA4	M	69.9726
Pt895	PD	NCB	H	CTLA4	CTLA4	M	38.4356
Pt896	SD_CB	CB	H	CTLA4	CTLA4	M	71.6082
Pt897	SD_CB	CB	H	CTLA4	CTLA4	M	76.3205
Pt898	PD	NCB	H	CTLA4	CTLA4	M	71.8767
Pt899	PD	NCB	T	CTLA4	CTLA4	M	60.7233
Pt900	PD	NCB	H	CTLA4	CTLA4	F	77.1151
Pt901	SD_NCB	NCB	H	CTLA4	CTLA4	F	71.9562
Pt902	PD	NCB	J	CTLA4	CTLA4	M	75.9616
Pt903	SD_NCB	NCB	H	CTLA4	CTLA4	F	19.9151
Pt904	PD	NCB	H	CTLA4	CTLA4	M	41.7288
Pt905	PD	NCB	H	CTLA4	CTLA4	M	80.6274
Pt906	PD	NCB	H	CTLA4	CTLA4	F	45.3205
Pt907	PD	NCB	H	CTLA4	CTLA4	M	38.5123
Pt908	PD	NCB	J	CTLA4	CTLA4	M	59.7644
Pt909	PD	NCB	Other Euro	CTLA4	CTLA4	F	53.5726
Pt910	PD	NCB	T	CTLA4	CTLA4	M	41.3836
Pt911	SD_CB	CB	T	CTLA4	CTLA4	M	66.8301
Pt912	PD	NCB	H	CTLA4	CTLA4	M	50.6575
Pt913	PD	NCB	U	CTLA4	CTLA4	F	52.126
Pt914	PD	NCB	H	CTLA4	CTLA4	M	36.189
Pt915	SD_NCB	NCB	J	CTLA4	CTLA4	F	70.8822
Pt916	PD	NCB	U	CTLA4	CTLA4	M	71.8164
Pt917	PD	NCB	T	CTLA4	CTLA4	F	83.3863
Pt918	PR	CB	J	CTLA4	CTLA4	F	81.8384
Pt919	PD	NCB	T	CTLA4	CTLA4	F	59.2356
Pt920	PD	NCB	U	CTLA4	CTLA4	F	47.7945
Pt921	PD	NCB	H	CTLA4	CTLA4	F	51.411
Pt922	PD	NCB	H	CTLA4	CTLA4	F	54.1836
Pt923	PD	NCB	H	CTLA4	CTLA4	F	36.263
Pt924	SD_NCB	NCB	K	CTLA4	CTLA4	M	74.7151
Pt925	PD	NCB	H	CTLA4	CTLA4	M	67.9534
Pt926	PD	NCB	T	CTLA4	CTLA4	M	73.3726
Pt927	PD	NCB	U	CTLA4	CTLA4	M	75.0384
Pt928	PD	NCB	Other Euro	CTLA4	CTLA4	M	64.3096
Pt929	PD	NCB	T	CTLA4	CTLA4	F	58.8466
Pt930	PR	CB	J	PD-1_2	PD-1 Validation 2	F	43.1041
Pt931	PD	NCB	T	PD-1	PD-1 Validation 2	F	64.4811
Pt932	PD	NCB	H	PD-1	PD-1 Validation 2	F	57.9647
Pt933	PR	CB	K	PD-1	PD-1 Validation 2	M	58.9723
Pt934	CR	CB	H	PD-1	PD-1 Validation 2	M	60.2827
Pt935	PD	NCB	J	PD-1	PD-1 Validation 2	F	53.5096
Pt936	PR	CB	U	PD-1	PD-1 Validation 2	F	57.537
Pt937	CR	CB	K	PD-1	PD-1 Validation 2	M	68.5282
Pt938	PD	NCB	H	PD-1_2	PD-1 Validation 2	M	66.5989
Pt939	PD	NCB	T	PD-1_2	PD-1 Validation 2	M	56.1019
Pt940	PR	CB	Other Euro	PD-1	PD-1 Validation 2	F	64.1715
Pt941	PD	NCB	H	PD-1	PD-1 Validation 2	F	63.229
Pt942	PR	CB	U	PD-1	PD-1 Validation 2	M	59.5288
Pt943	PD	NCB	T	PD-1	PD-1 Validation 2	M	70.0323
Pt944	CR	CB	H	PD-1	PD-1 Validation 2	F	52.8603
Pt945	PD	NCB	T	PD-1	PD-1 Validation 2	F	54.4318
Pt946	CR	CB	T	PD-1	PD-1 Validation 2	M	78.5644
Pt947	PR	CB	Other Euro	PD-1	PD-1 Validation 2	M	63.1567
Pt948	PR	CB	H	PD-1_2	PD-1 Validation 2	M	52.5249
Pt949	PD	NCB	K	PD-1	PD-1 Validation 2	M	62.7244
Pt950	PR	CB	K	PD-1	PD-1 Validation 2	F	54.4482
Pt951	PD	NCB	H	PD-1_2	PD-1 Validation 2	F	57.2318
Pt952	PD	NCB	K	PD-1_2	PD-1 Validation 2	M	74.8545
Pt953	PD	NCB	K	PD-1	PD-1 Validation 2	M	63.8915
Pt954	PD	NCB	H	PD-1_2	PD-1 Validation 2	M	64.8745
Pt955	SD_NCB	NCB	H	PD-1_2	PD-1 Validation 2	M	68.6903
Pt956	PD	NCB	K	PD-1	PD-1 Validation 2	M	56.8323
Pt957	PD	NCB	H	PD-1	PD-1 Validation 2	M	58.6921
Pt958	PD	NCB	Other Euro	PD-1_2	PD-1 Validation 2	M	66.8542
Pt959	SD_CB	CB	K	PD-1	PD-1 Validation 2	M	67.0545
Pt960	PD	NCB	H	PD-1	PD-1 Validation 2	F	55.44
Pt961	PR	CB	H	PD-1_2	PD-1 Validation 2	M	61.7386
Pt962	CR	CB	H	PD-1_2	PD-1 Validation 2	M	40.577
Pt963	PR	CB	T	PD-1	PD-1 Validation 2	M	67.7808
Pt964	PR	CB	U	PD-1_2	PD-1 Validation 2	M	52.3792
Pt965	PR	CB	H	PD-1_2	PD-1 Validation 2	M	54.2795
Pt966	PD	NCB	T	PD-1	PD-1 Validation 2	F	58.1863
Pt967	PR	CB	H	PD-1_2	PD-1 Validation 2	F	61.5693
Pt968	PR	CB	U	PD-1	PD-1 Validation 2	M	55.4871
Pt969	PR	CB	U	PD-1	PD-1 Validation 2	M	58.6389
Pt970	PD	NCB	H	PD-1_2	PD-1 Validation 2	M	58.1699
Pt971	PD	NCB	H	PD-1_2	PD-1 Validation 2	M	69.2542
Pt972	PD	NCB	U	PD-1_2	PD-1 Validation 2	M	67.7856
Pt973	SD_NCB	NCB	K	PD-1_2	PD-1 Validation 2	M	61.7071
Pt974	SD_CB	CB	Other Euro	PD-1_2	PD-1 Validation 2	F	67.0685
Pt975	PR	CB	H	PD-1_2	PD-1 Validation 2	F	65.6071
Pt976	PD	NCB	T	PD-1_2	PD-1 Validation 2	F	58.4471
Pt977	PD	NCB	J	PD-1	PD-1 Validation 2	F	51.6778
Pt978	PD	NCB	H	PD-1_2	PD-1 Validation 2	M	51.9592
Pt979	PD	NCB	U	PD-1_2	PD-1 Validation 2	M	67.6389
Pt980	PR	CB	J	PD-1	PD-1 Validation 2	M	67.1723
Pt981	PD	NCB	T	PD-1_2	PD-1 Validation 2	M	59.8384
Pt982	PD	NCB	H	PD-1	PD-1 Validation 2	F	54.469
Pt983	CR	CB	H	PD-1	PD-1 Validation 2	M	64.1173
Pt984	PD	NCB	H	PD-1	PD-1 Validation 2	F	59.3205
Pt985	PR	CB	H	PD-1	PD-1 Validation 2	M	64.0729
Pt986	CR	CB	H	PD-1	PD-1 Validation 2	F	80
Pt987	PD	NCB	H	PD-1	PD-1 Validation 2	F	61
Pt988	SD_NCB	NCB	U	CTLA4	CTLA4	M	66.2077
Pt989	SD_NCB	NCB	K	CTLA4	CTLA4	M	68.0849
Pt990	PD	NCB	H	CTLA4	CTLA4	M	70.3288
Pt991	PD	NCB	H	CTLA4	CTLA4	M	90.5233
Pt992	PD	NCB	H	PD-1	PD-1 Validation 2	M	43.5
Pt993	PR	CB	Other Euro	Combo	Combo Validation	M	74
Pt994	CR	CB	H	Combo	Combo Validation	F	57.6192
Pt995	PR	CB	H	PD-1	PD-1 Validation 2	M	52.2
Pt996	PR	CB	K	PD-1	PD-1 Validation 2	F	73.3178
Pt997	PR	CB	H	Combo	Combo Validation	M	52.2
Pt998	PD	NCB	J	Combo	Combo Validation	F	42.5
Pt999	PR	CB	Other Euro	Combo	Combo Validation	F	52.7
Pt1000	PR	CB	H	Combo	Combo Validation	M	69.8
Pt1001	PR	CB	H	Combo	Combo Validation	F	29.2
Pt1002	SD_NCB	NCB	H	PD-1	PD-1 Validation 2	M	76
Pt1003	PR	CB	K	Combo	Combo Validation	F	38
Pt1004	PD	NCB	H	Combo	Combo Validation	F	33.3
Pt1005	SD_NCB	NCB	T	PD-1	PD-1 Validation 2	M	69.2
Pt1006	PR	CB	H	Combo	Combo Validation	M	66.1
Pt1007	PD	NCB	H	CTLA4	CTLA4	F	64
Pt1008	PD	NCB	T	CTLA4	CTLA4	M	64
Pt1009	PD	NCB	J	CTLA4	CTLA4	M	88
Pt1010	PD	NCB	H	CTLA4	CTLA4	M	75
Pt1011	CR	CB	H	CTLA4	CTLA4	F	53
Pt1012	PD	NCB	T	PD-1	PD-1 Validation 1	M	60
Pt1013	PR	CB	T	PD-1	PD-1 Validation 1	M	57
Pt1014	PD	NCB	U	PD-1	PD-1 Validation 1	F	71
Pt1015	PR	CB	H	PD-1	PD-1 Validation 1	M	46
Pt1016	CR	CB	T	PD-1	PD-1 Validation 1	M	50
Pt1017	PR	CB	K	PD-1	PD-1 Validation 1	M	72
Pt1018	PR	CB	H	PD-1	PD-1 Validation 1	M	34
Pt1019	PR	CB	H	PD-1	PD-1 Validation 1	F	51
Pt1020	CR	CB	H	PD-1	PD-1 Validation 1	M	79
Pt1021	PD	NCB	T	PD-1	PD-1 Validation 1	M	69
Pt1022	PR	CB	U	PD-1	PD-1 Validation 1	F	60
Pt1023	CR	CB	U	PD-1	PD-1 Validation 1	M	79
Pt1024	CR	CB	K	PD-1	PD-1 Validation 1	M	36
Pt1025	PR	CB	K	PD-1	PD-1 Validation 1	M	71
Pt1026	SD_CB	CB	U	PD-1	PD-1 Validation 1	M	53
Pt1027	PD	NCB	T	PD-1	PD-1 Validation 1	F	61
Pt1028	PR	CB	H	PD-1	PD-1 Validation 1	M	62
Pt1029	SD_NCB	NCB	H	PD-1	PD-1 Validation 1	M	67
Pt1030	CR	CB	H	PD-1	PD-1 Validation 1	M	80
Pt1031	CR	CB	T	PD-1	PD-1 Validation 1	M	47
Pt1032	PR	CB	J	PD-1	PD-1 Validation 1	M	66
Pt1033	PR	CB	H	PD-1	PD-1 Validation 1	F	61
Pt1034	CR	CB	K	PD-1	PD-1 Validation 1	M	64
Pt1035	PD	NCB	H	PD-1	PD-1 Validation 1	M	67
Pt1036	PD	NCB	T	PD-1	PD-1 Validation 1	F	66
Pt1037	PD	NCB	H	PD-1	PD-1 Validation 1	F	82
Pt1038	CR	CB	H	PD-1	PD-1 Validation 1	M	86
Pt1039	PR	CB	H	PD-1	PD-1 Validation 1	F	54
Pt1040	PD	NCB	K	PD-1	PD-1 Validation 1	F	64
Pt1041	PD	NCB	H	PD-1	PD-1 Validation 1	F	45
Pt1042	PD	NCB	H	PD-1	PD-1 Validation 1	M	76
Pt1043	PD	NCB	H	PD-1	PD-1 Validation 1	M	32
Pt1044	PD	NCB	Other Euro	PD-1	PD-1 Validation 1	F	75
Pt1045	PD	NCB	H	PD-1	PD-1 Validation 1	F	65
Pt1046	PD	NCB	K	PD-1	PD-1 Validation 1	M	39
Pt1047	PD	NCB	H	PD-1	PD-1 Validation 1	M	50
Pt1048	SD_CB	CB	J	PD-1	PD-1 Validation 1	F	39
Pt1049	CR	CB	H	PD-1	PD-1 Validation 1	M	51
Pt1050	CR	CB	H	PD-1	PD-1 Validation 1	M	77
Pt1051	PR	CB	J	PD-1	PD-1 Validation 1	F	75
Pt1052	CR	CB	H	PD-1	PD-1 Validation 1	M	68
Pt1053	PR	CB	K	PD-1	PD-1 Validation 1	M	67
Pt1054	PD	NCB	J	PD-1	PD-1 Validation 1	M	64
Pt1055	CR	CB	H	PD-1	PD-1 Validation 1	F	89
Pt1056	PD	NCB	J	PD-1	PD-1 Validation 1	M	35
Pt1057	PR	CB	H	PD-1	PD-1 Validation 1	F	68
Pt1058	CR	CB	H	PD-1	PD-1 Validation 1	M	56
Pt1059	CR	CB	H	PD-1	PD-1 Validation 1	M	51
Pt1060	PD	NCB	H	PD-1	PD-1 Validation 1	F	69
Pt1061	SD_NCB	NCB	H	Combo	Combo Discovery	F	69
Pt1062	PD	NCB	T	Combo	Combo Discovery	M	51
Pt1063	PR	CB	Other Euro	Combo	Combo Discovery	F	72
Pt1064	PR	CB	Other Euro	Combo	Combo Discovery	M	68
Pt1065	PD	NCB	H	Combo	Combo Discovery	M	38
Pt1066	SD_CB	CB	H	Combo	Combo Discovery	M	75
Pt1067	SD_NCB	NCB	Other Euro	Combo	Combo Discovery	M	68
Pt1068	PD	NCB	U	Combo	Combo Discovery	F	39
Pt1069	CR	CB	Other Euro	Combo	Combo Discovery	M	58
Pt1070	PR	CB	J	Combo	Combo Discovery	F	69
Pt1071	PR	CB	J	Combo	Combo Discovery	M	76
Pt1072	PD	NCB	H	Combo	Combo Discovery	M	71
Pt1073	CR	CB	J	Combo	Combo Discovery	M	72
Pt1074	PR	CB	Other Euro	Combo	Combo Discovery	M	74
Pt1075	PD	NCB	U	Combo	Combo Discovery	F	63
Pt1076	PD	NCB	T	Combo	Combo Discovery	M	62
Pt1077	PR	CB	H	Combo	Combo Discovery	M	38
Pt1078	PD	NCB	T	Combo	Combo Discovery	F	61
Pt1079	PD	NCB	H	Combo	Combo Discovery	M	66
Pt1080	PR	CB	K	Combo	Combo Discovery	M	62
Pt1081	PD	NCB	U	Combo	Combo Discovery	M	43
Pt1082	PD	NCB	H	Combo	Combo Discovery	M	50
Pt1083	SD_CB	CB	H	Combo	Combo Discovery	M	68
Pt1084	PD	NCB	H	Combo	Combo Discovery	F	60
Pt1085	PR	CB	Other Euro	Combo	Combo Discovery	F	39
Pt1086	PD	NCB	U	Combo	Combo Discovery	M	33
Pt1087	PD	NCB	J	Combo	Combo Discovery	F	50
Pt1088	PR	CB	T	Combo	Combo Discovery	M	72
Pt1089	CR	CB	Other Euro	Combo	Combo Discovery	M	65
Pt1090	PR	CB	U	Combo	Combo Discovery	M	74
Pt1091	PD	NCB	H	Combo	Combo Discovery	M	78
Pt1092	CR	CB	H	Combo	Combo Discovery	M	64
Pt1093	SD_NCB	NCB	Other Euro	Combo	Combo Discovery	M	27
Pt1094	PR	CB	H	Combo	Combo Discovery	M	45
Pt1095	CR	CB	H	Combo	Combo Discovery	M	57
Pt1096	PR	CB	Other Euro	Combo	Combo Discovery	M	30
Pt1097	PR	CB	Other Euro	Combo	Combo Discovery	F	73
Pt1098	PD	NCB	U	Combo	Combo Discovery	M	63
Pt1099	CR	CB	H	Combo	Combo Discovery	F	58
Pt1100	PD	NCB	T	Combo	Combo Discovery	F	58
Pt1101	PD	NCB	H	Combo	Combo Discovery	M	64
Pt1102	CR	CB	J	Combo	Combo Discovery	M	77
Pt1103	PR	CB	H	Combo	Combo Discovery	M	66
Pt1104	SD_NCB	NCB	Other Euro	Combo	Combo Discovery	M	66
Pt1105	CR	CB	Other Euro	Combo	Combo Discovery	F	47
Pt1106	SD_CB	CB	H	Combo	Combo Discovery	F	49
Pt1107	SD_NCB	NCB	H	Combo	Combo Discovery	F	52
Pt1108	PD	NCB	T	Combo	Combo Discovery	M	26
Pt1109	PD	NCB	U	Combo	Combo Discovery	M	64
Pt1110	SD_NCB	NCB	H	Combo	Combo Discovery	F	60
Pt1111	PR	CB	H	Combo	Combo Discovery	M	68
Pt1112	PD	NCB	T	Combo	Combo Discovery	M	58
Pt1113	PR	CB	J	Combo	Combo Discovery	M	64
Pt1114	SD_CB	CB	Other Euro	Combo	Combo Discovery	M	61
Pt1115	PR	CB	H	Combo	Combo Discovery	M	54
Pt1116	PR	CB	Other Euro	Combo	Combo Discovery	M	66
Pt1117	PR	CB	H	Combo	Combo Discovery	M	45
Pt1118	CR	CB	H	Combo	Combo Discovery	M	73
Pt1119	PR	CB	K	Combo	Combo Discovery	M	46
Pt1120	SD_CB	CB	H	Combo	Combo Discovery	M	67
Pt1121	PR	CB	H	Combo	Combo Discovery	M	57
Pt1122	PD	NCB	H	Combo	Combo Discovery	M	69
Pt1123	PD	NCB	U	Combo	Combo Discovery	M	74
Pt1124	SD_NCB	NCB	K	Combo	Combo Discovery	M	58
Pt1125	PD	NCB	H	Combo	Combo Discovery	F	44
Pt1126	PD	NCB	H	Combo	Combo Discovery	M	48
Pt1127	PR	CB	J	Combo	Combo Discovery	M	54
Pt1128	PD	NCB	H	CTLA4	CTLA4	M	55
Pt1129	SD_CB	CB	K	CTLA4	CTLA4	M	41
Pt1130	PD	NCB	K	CTLA4	CTLA4	F	78
Pt1131	PD	NCB	H	CTLA4	CTLA4	F	56
Pt1132	SD_NCB	NCB	H	CTLA4	CTLA4	F	71
Pt1133	CR	CB	H	CTLA4	CTLA4	F	76
Pt1134	PD	NCB	U	CTLA4	CTLA4	M	50
Pt1135	PD	NCB	H	CTLA4	CTLA4	M	65
Pt1136	SD_NCB	NCB	H	CTLA4	CTLA4	F	55
Pt1137	PD	NCB	H	CTLA4	CTLA4	M	50
Pt1138	CR	CB	H	CTLA4	CTLA4	F	80
Pt1139	PD	NCB	T	CTLA4	CTLA4	F	88
Pt1140	PD	NCB	H	CTLA4	CTLA4	F	42
Pt1141	SD_NCB	NCB	J	CTLA4	CTLA4	F	83
Pt1142	PD	NCB	H	CTLA4	CTLA4	M	60
Pt1143	PD	NCB	H	CTLA4	CTLA4	M	68
Pt1144	PD	NCB	H	CTLA4	CTLA4	M	60
Pt1145	SD_CB	CB	U	CTLA4	CTLA4	M	75
Pt1146	SD_NCB	NCB	Other Euro	CTLA4	CTLA4	M	47
Pt1147	PD	NCB	K	CTLA4	CTLA4	M	56
Pt1148	PR	CB	H	CTLA4	CTLA4	M	60
Pt1149	PD	NCB	H	CTLA4	CTLA4	M	32
Pt1150	PD	NCB	H	CTLA4	CTLA4	F	52
Pt1151	CR	CB	U	CTLA4	CTLA4	M	84
Pt1152	PD	NCB	H	CTLA4	CTLA4	F	74
Pt1153	SD_CB	CB	U	CTLA4	CTLA4	F	65
Pt1154	PD	NCB	K	CTLA4	CTLA4	M	85
Pt1155	PD	NCB	U	CTLA4	CTLA4	M	72
Pt1156	SD_NCB	NCB	H	CTLA4	CTLA4	M	61
Pt1157	PR	CB	H	CTLA4	CTLA4	M	58
Pt1158	PD	NCB	H	CTLA4	CTLA4	M	71
Pt1159	SD_NCB	NCB	U	CTLA4	CTLA4	M	77
Pt1160	PD	NCB	H	CTLA4	CTLA4	M	71
Pt1161	PD	NCB	J	CTLA4	CTLA4	M	71
Pt1162	PD	NCB	U	CTLA4	CTLA4	F	31
Pt1163	SD_NCB	NCB	H	CTLA4	CTLA4	M	73
Pt1164	PD	NCB	T	CTLA4	CTLA4	M	56
Pt1165	PD	NCB	H	CTLA4	CTLA4	F	47
Pt1166	SD_NCB	NCB	K	CTLA4	CTLA4	F	34
Pt1167	PD	NCB	H	CTLA4	CTLA4	M	63
Pt1168	PD	NCB	T	CTLA4	CTLA4	M	64
Pt1169	SD_NCB	NCB	T	CTLA4	CTLA4	M	74
Pt1170	SD_NCB	NCB	H	CTLA4	CTLA4	M	60
Pt1171	SD_CB	CB	H	CTLA4	CTLA4	M	72
Pt1172	PR	CB	H	CTLA4	CTLA4	M	77
Pt1173	PD	NCB	H	CTLA4	CTLA4	M	28
Pt1174	SD_NCB	NCB	J	CTLA4	CTLA4	M	71
Pt1175	PD	NCB	Other Euro	CTLA4	CTLA4	M	67
Pt1176	PR	CB	H	CTLA4	CTLA4	M	73
Pt1177	PD	NCB	H	CTLA4	CTLA4	F	50
Pt1178	PD	NCB	K	CTLA4	CTLA4	M	52
Pt1179	PD	NCB	J	CTLA4	CTLA4	M	41
Pt1180	PD	NCB	H	CTLA4	CTLA4	M	63
Pt1181	PD	NCB	J	CTLA4	CTLA4	F	60
Pt1182	SD_NCB	NCB	K	CTLA4	CTLA4	F	69
Pt1183	SD_NCB	NCB	J	CTLA4	CTLA4	M	83
Pt1184	SD_NCB	NCB	H	CTLA4	CTLA4	F	54
Pt1185	SD_CB	CB	H	CTLA4	CTLA4	F	49
Pt1186	PD	NCB	H	CTLA4	CTLA4	M	89
Pt1187	CR	CB	J	CTLA4	CTLA4	F	81
Pt1188	PR	CB	U	CTLA4	CTLA4	M	52
Pt1189	PR	CB	U	CTLA4	CTLA4	M	51
Pt1190	PD	NCB	H	CTLA4	CTLA4	M	81
Pt1191	PD	NCB	H	CTLA4	CTLA4	M	74
Pt1192	SD_NCB	NCB	Other Euro	CTLA4	CTLA4	M	67
Pt1193	CR	CB	H	CTLA4	CTLA4	M	69
Pt1194	SD_NCB	NCB	H	CTLA4	CTLA4	M	51
Pt1195	PR	CB	H	CTLA4	CTLA4	F	67
Pt1196	SD_CB	CB	T	CTLA4	CTLA4	F	70
Pt1197	PD	NCB	H	CTLA4	CTLA4	F	42
Pt1198	PR	CB	K	CTLA4	CTLA4	F	56
Pt1199	SD_CB	CB	J	CTLA4	CTLA4	M	70
Pt1200	PD	NCB	H	CTLA4	CTLA4	M	47
Pt1201	PD	NCB	J	CTLA4	CTLA4	F	43
Pt1202	SD_NCB	NCB	J	CTLA4	CTLA4	M	77
Pt1203	SD_CB	CB	U	CTLA4	CTLA4	M	77
Pt1204	SD_NCB	NCB	T	CTLA4	CTLA4	M	60
Pt1205	PD	NCB	U	CTLA4	CTLA4	F	59
Pt1206	PD	NCB	H	CTLA4	CTLA4	M	63
Pt1207	PD	NCB	J	CTLA4	CTLA4	F	72
Pt1208	PD	NCB	H	CTLA4	CTLA4	M	24
Pt1209	SD_CB	CB	H	CTLA4	CTLA4	F	49
Pt1210	SD_CB	CB	U	CTLA4	CTLA4	M	80
Pt1211	PD	NCB	T	CTLA4	CTLA4	F	65
Pt1212	SD_NCB	NCB	H	CTLA4	CTLA4	M	72
Pt1213	PD	NCB	K	CTLA4	CTLA4	M	43
Pt1214	SD_CB	CB	Other Euro	CTLA4	CTLA4	F	61
Pt1215	SD_NCB	NCB	U	CTLA4	CTLA4	M	40
Pt1216	PR	CB	H	CTLA4	CTLA4	M	50
Pt1217	SD_NCB	NCB	U	CTLA4	CTLA4	M	71
Pt1218	SD_CB	CB	H	CTLA4	CTLA4	M	51
Pt1219	PD	NCB	U	CTLA4	CTLA4	M	21
Pt1220	PR	CB	H	CTLA4	CTLA4	F	78
Pt1221	PR	CB	K	CTLA4	CTLA4	M	82
Pt1222	SD_NCB	NCB	H	CTLA4	CTLA4	M	70
Pt1223	PD	NCB	H	CTLA4	CTLA4	M	51
Pt1224	PD	NCB	Other Euro	CTLA4	CTLA4	F	54
Pt1225	PD	NCB	U	CTLA4	CTLA4	M	77

## Sheet: Statistics_Source_Data_Fig3
Tumor_Marker_DeID_Patient_ID	Response_SD	Response2_SD	Haplogroup	Treatment	Cohort	Sex	Age	IFNg	TMB	PDL1	CD8
Tum_Pt1	PD	NCB	H	PD-1	PD-1 Discovery	M	83	-0.118044	63	NEGATIVE/INDETERMINATE	NA
Tum_Pt2	PD	NCB	K	PD-1	PD-1 Discovery	F	50	-0.408673	256	NEGATIVE/INDETERMINATE	1
Tum_Pt3	CR	CB	T	PD-1	PD-1 Discovery	M	65	1.11109	1978	POSITIVE	NA
Tum_Pt4	CR	CB	H	PD-1	PD-1 Discovery	F	40	NA	NA	POSITIVE	NA
Tum_Pt5	PD	NCB	T	PD-1	PD-1 Discovery	F	88	NA	NA	NEGATIVE/INDETERMINATE	NA
Tum_Pt6	CR	CB	H	PD-1	PD-1 Discovery	F	59	1.2997	2399	POSITIVE	NA
Tum_Pt7	PD	NCB	U	PD-1	PD-1 Discovery	F	27	-1.38853	NA	POSITIVE	0.49
Tum_Pt8	CR	CB	Other Euro	Combo	Combo Discovery	F	55	NA	180	POSITIVE	2
Tum_Pt9	PD	NCB	H	PD-1	PD-1 Discovery	M	50	0.828749	NA	NEGATIVE/INDETERMINATE	NA
Tum_Pt10	PD	NCB	J	PD-1	PD-1 Discovery	M	74	NA	167	POSITIVE	NA
Tum_Pt11	CR	CB	H	PD-1	PD-1 Discovery	M	38	NA	NA	NEGATIVE/INDETERMINATE	7.54
Tum_Pt12	PD	NCB	T	PD-1	PD-1 Discovery	M	47	NA	19	POSITIVE	NA
Tum_Pt13	PR	CB	H	CTLA4	CTLA4	F	78	NA	2102	POSITIVE	2
Tum_Pt14	PD	NCB	U	PD-1	PD-1 Discovery	M	66	NA	205	NEGATIVE/INDETERMINATE	NA
Tum_Pt15	CR	CB	H	PD-1	PD-1 Discovery	F	56	NA	NA	POSITIVE	NA
Tum_Pt16	PD	NCB	Other Euro	PD-1	PD-1 Discovery	F	49	NA	65	NEGATIVE/INDETERMINATE	NA
Tum_Pt17	CR	CB	K	PD-1	PD-1 Discovery	F	47	NA	377	NEGATIVE/INDETERMINATE	10
Tum_Pt18	PD	NCB	T	PD-1	PD-1 Discovery	F	69	-0.741795	73	NEGATIVE/INDETERMINATE	NA
Tum_Pt19	PR	CB	Other Euro	PD-1	PD-1 Discovery	M	85	NA	1586	POSITIVE	NA
Tum_Pt20	PD	NCB	H	PD-1	PD-1 Discovery	F	76	NA	NA	NEGATIVE/INDETERMINATE	NA
Tum_Pt21	PD	NCB	H	PD-1	PD-1 Discovery	M	63	-0.855055	99	NEGATIVE/INDETERMINATE	NA
Tum_Pt22	PR	CB	J	PD-1	PD-1 Discovery	M	67	NA	NA	NEGATIVE/INDETERMINATE	NA
Tum_Pt23	PR	CB	H	PD-1	PD-1 Discovery	M	64	0.370737	236	POSITIVE	NA
Tum_Pt24	PD	NCB	T	PD-1	PD-1 Discovery	M	80	1.36555	2066	POSITIVE	NA
Tum_Pt25	PR	CB	H	PD-1	PD-1 Discovery	F	38	NA	NA	NEGATIVE/INDETERMINATE	NA
Tum_Pt26	PD	NCB	H	PD-1	PD-1 Discovery	M	69	NA	NA	POSITIVE	NA
Tum_Pt27	SD_CB	CB	H	CTLA4	CTLA4	F	49	NA	186	POSITIVE	3.02
Tum_Pt28	PD	NCB	H	PD-1	PD-1 Discovery	F	62	NA	NA	POSITIVE	NA
Tum_Pt29	PR	CB	Other Euro	PD-1	PD-1 Discovery	M	68	NA	NA	NEGATIVE/INDETERMINATE	NA
Tum_Pt30	PD	NCB	H	PD-1	PD-1 Discovery	M	81	NA	NA	NEGATIVE/INDETERMINATE	7.89
Tum_Pt31	PD	NCB	U	PD-1	PD-1 Discovery	F	59	NA	110	NEGATIVE/INDETERMINATE	4.28
Tum_Pt32	PR	CB	H	PD-1	PD-1 Discovery	F	58	NA	313	NEGATIVE/INDETERMINATE	NA
Tum_Pt33	PD	NCB	U	PD-1	PD-1 Discovery	F	47	NA	NA	POSITIVE	NA
Tum_Pt34	PR	CB	J	PD-1	PD-1 Discovery	M	65	NA	NA	NEGATIVE/INDETERMINATE	4.01
Tum_Pt35	PD	NCB	K	PD-1	PD-1 Validation 1	F	64	-0.0419386	52	POSITIVE	3.11
Tum_Pt36	PR	CB	Other Euro	PD-1	PD-1 Discovery	F	37	NA	NA	NEGATIVE/INDETERMINATE	NA
Tum_Pt37	PD	NCB	H	PD-1	PD-1 Discovery	M	71	NA	NA	NEGATIVE/INDETERMINATE	NA
Tum_Pt38	SD_NCB	NCB	H	PD-1	PD-1 Discovery	M	57	-0.509437	35	NEGATIVE/INDETERMINATE	NA
Tum_Pt39	PD	NCB	U	PD-1	PD-1 Discovery	F	76	NA	NA	POSITIVE	NA
Tum_Pt40	SD_NCB	NCB	K	PD-1	PD-1 Discovery	F	54	NA	323	NEGATIVE/INDETERMINATE	NA
Tum_Pt41	PD	NCB	H	PD-1	PD-1 Discovery	F	52	-1.63753	127	NEGATIVE/INDETERMINATE	NA
Tum_Pt42	SD_NCB	NCB	Other Euro	PD-1	PD-1 Discovery	F	68	-0.00594981	NA	POSITIVE	4.24
Tum_Pt43	PD	NCB	U	PD-1	PD-1 Discovery	M	58	NA	172	NEGATIVE/INDETERMINATE	4.9
Tum_Pt44	PR	CB	Other Euro	PD-1	PD-1 Discovery	M	69	NA	NA	POSITIVE	NA
Tum_Pt45	PR	CB	Other Euro	PD-1	PD-1 Discovery	M	38	-0.313018	405	NEGATIVE/INDETERMINATE	NA
Tum_Pt46	PD	NCB	H	PD-1	PD-1 Discovery	F	71	-1.18085	NA	NEGATIVE/INDETERMINATE	NA
Tum_Pt47	PR	CB	J	PD-1	PD-1 Discovery	M	67	0.684756	NA	POSITIVE	NA
Tum_Pt48	SD_NCB	NCB	Other Euro	PD-1	PD-1 Discovery	F	52	NA	165	NEGATIVE/INDETERMINATE	NA
Tum_Pt49	PD	NCB	H	PD-1	PD-1 Discovery	F	53	0.175678	66	NEGATIVE/INDETERMINATE	5.27
Tum_Pt50	SD_NCB	NCB	H	PD-1	PD-1 Discovery	F	58	-0.277322	67	NEGATIVE/INDETERMINATE	NA
Tum_Pt51	PD	NCB	T	PD-1	PD-1 Discovery	F	43	NA	NA	NEGATIVE/INDETERMINATE	NA
Tum_Pt52	PR	CB	J	PD-1	PD-1 Discovery	M	65	NA	190	POSITIVE	4.38
Tum_Pt53	PD	NCB	T	Combo	Combo Discovery	F	40	NA	112	POSITIVE	4.56
Tum_Pt54	PD	NCB	H	CTLA4	CTLA4	M	24	0.509769	33	POSITIVE	4.62
Tum_Pt55	PD	NCB	H	PD-1	PD-1 Discovery	F	34	NA	NA	NEGATIVE/INDETERMINATE	NA
Tum_Pt56	SD_NCB	NCB	Other Euro	PD-1	PD-1 Discovery	F	74	NA	NA	NEGATIVE/INDETERMINATE	NA
Tum_Pt57	PD	NCB	K	PD-1	PD-1 Discovery	F	31	NA	178	NEGATIVE/INDETERMINATE	NA
Tum_Pt58	CR	CB	H	Combo	Combo Discovery	F	47	NA	NA	POSITIVE	5
Tum_Pt59	PD	NCB	U	PD-1	PD-1 Discovery	F	61	NA	160	NEGATIVE/INDETERMINATE	NA
Tum_Pt60	CR	CB	Other Euro	PD-1	PD-1 Discovery	M	74	NA	NA	NEGATIVE/INDETERMINATE	22.55
Tum_Pt61	PD	NCB	K	PD-1	PD-1 Discovery	M	57	-0.984837	879	NEGATIVE/INDETERMINATE	3.63
Tum_Pt62	PR	CB	H	PD-1	PD-1 Discovery	M	38	NA	109	NEGATIVE/INDETERMINATE	NA
Tum_Pt63	PD	NCB	H	PD-1	PD-1 Discovery	F	72	NA	111	NEGATIVE/INDETERMINATE	NA
Tum_Pt64	CR	CB	U	PD-1	PD-1 Discovery	F	62	-2.04735	NA	POSITIVE	NA
Tum_Pt65	CR	CB	J	CTLA4	CTLA4	F	81	NA	97	POSITIVE	5
Tum_Pt66	PD	NCB	H	PD-1	PD-1 Discovery	F	52	NA	NA	NEGATIVE/INDETERMINATE	NA
Tum_Pt67	PD	NCB	H	PD-1	PD-1 Discovery	M	27	NA	142	NEGATIVE/INDETERMINATE	7
Tum_Pt68	PR	CB	H	PD-1	PD-1 Discovery	M	60	0.510383	273	POSITIVE	NA
Tum_Pt69	PD	NCB	Other Euro	PD-1	PD-1 Discovery	F	63	NA	NA	POSITIVE	NA
Tum_Pt70	PR	CB	Other Euro	PD-1	PD-1 Discovery	F	39	-0.544316	557	NEGATIVE/INDETERMINATE	NA
Tum_Pt71	PD	NCB	H	PD-1	PD-1 Discovery	M	80	NA	NA	NEGATIVE/INDETERMINATE	NA
Tum_Pt72	PD	NCB	K	Combo	Combo Discovery	F	67	NA	112	POSITIVE	7.12
Tum_Pt73	PD	NCB	H	Combo	Combo Discovery	F	44	0.0948909	203	POSITIVE	7.13
Tum_Pt74	PD	NCB	H	PD-1	PD-1 Discovery	M	42	-1.11551	9	NEGATIVE/INDETERMINATE	NA
Tum_Pt75	PR	CB	H	PD-1	PD-1 Discovery	M	32	NA	67	NEGATIVE/INDETERMINATE	NA
Tum_Pt76	PD	NCB	H	PD-1	PD-1 Discovery	M	42	NA	NA	POSITIVE	NA
Tum_Pt77	CR	CB	U	PD-1	PD-1 Discovery	M	52	NA	1024	POSITIVE	NA
Tum_Pt78	PD	NCB	Other Euro	PD-1	PD-1 Discovery	M	56	NA	272	NEGATIVE/INDETERMINATE	6.59
Tum_Pt79	PD	NCB	J	PD-1	PD-1 Discovery	F	50	0.332898	128	POSITIVE	NA
Tum_Pt80	CR	CB	U	PD-1	PD-1 Discovery	M	67	NA	838	POSITIVE	NA
Tum_Pt81	PD	NCB	H	PD-1	PD-1 Discovery	M	32	NA	42	NEGATIVE/INDETERMINATE	NA
Tum_Pt82	PR	CB	H	PD-1	PD-1 Discovery	M	60	NA	NA	NEGATIVE/INDETERMINATE	NA
Tum_Pt83	PD	NCB	Other Euro	PD-1	PD-1 Discovery	F	69	NA	NA	NEGATIVE/INDETERMINATE	NA
Tum_Pt84	CR	CB	H	PD-1	PD-1 Discovery	M	77	0.055359	2345	NEGATIVE/INDETERMINATE	6.64
Tum_Pt85	PD	NCB	H	PD-1	PD-1 Discovery	F	54	NA	NA	NEGATIVE/INDETERMINATE	3.97
Tum_Pt86	PR	CB	H	PD-1	PD-1 Discovery	F	66	NA	NA	POSITIVE	NA
Tum_Pt87	PD	NCB	U	PD-1	PD-1 Discovery	F	64	NA	NA	NEGATIVE/INDETERMINATE	NA
Tum_Pt88	PD	NCB	T	PD-1	PD-1 Discovery	M	57	NA	209	POSITIVE	7.29
Tum_Pt89	PR	CB	Other Euro	PD-1	PD-1 Discovery	M	25	-0.71813	55	NEGATIVE/INDETERMINATE	2.12
Tum_Pt90	PD	NCB	T	PD-1	PD-1 Discovery	F	55	-1.38925	46	NEGATIVE/INDETERMINATE	NA
Tum_Pt91	PR	CB	U	PD-1	PD-1 Discovery	M	46	-0.0452846	NA	POSITIVE	NA
Tum_Pt92	PD	NCB	T	PD-1	PD-1 Discovery	M	68	NA	330	POSITIVE	NA
Tum_Pt93	SD_NCB	NCB	U	PD-1	PD-1 Discovery	M	87	NA	1505	POSITIVE	NA
Tum_Pt94	PD	NCB	Other Euro	PD-1	PD-1 Discovery	M	49	NA	573	NEGATIVE/INDETERMINATE	5.99
Tum_Pt95	PD	NCB	U	PD-1	PD-1 Discovery	F	44	NA	246	NEGATIVE/INDETERMINATE	NA
Tum_Pt96	CR	CB	U	PD-1	PD-1 Validation 1	M	79	NA	1958	POSITIVE	7.44
Tum_Pt97	PD	NCB	U	PD-1	PD-1 Discovery	M	66	NA	NA	NEGATIVE/INDETERMINATE	NA
Tum_Pt98	SD_NCB	NCB	H	PD-1	PD-1 Discovery	M	49	NA	NA	NEGATIVE/INDETERMINATE	3
Tum_Pt99	PD	NCB	H	PD-1	PD-1 Discovery	M	75	NA	NA	POSITIVE	NA
Tum_Pt100	CR	CB	Other Euro	Combo	Combo Discovery	F	47	NA	342	POSITIVE	7.6
Tum_Pt101	PD	NCB	H	PD-1	PD-1 Discovery	M	34	NA	131	NEGATIVE/INDETERMINATE	NA
Tum_Pt102	SD_CB	CB	U	PD-1	PD-1 Discovery	M	74	NA	388	POSITIVE	NA
Tum_Pt103	PD	NCB	J	PD-1	PD-1 Discovery	M	66	NA	34	NEGATIVE/INDETERMINATE	NA
Tum_Pt104	PR	CB	J	PD-1	PD-1 Discovery	M	74	-0.205404	267	NEGATIVE/INDETERMINATE	NA
Tum_Pt105	PD	NCB	H	PD-1	PD-1 Discovery	F	46	NA	163	NEGATIVE/INDETERMINATE	NA
Tum_Pt106	PD	NCB	H	PD-1	PD-1 Discovery	F	64	-1.62051	40	NEGATIVE/INDETERMINATE	NA
Tum_Pt107	SD_CB	CB	K	PD-1	PD-1 Discovery	F	51	NA	NA	NEGATIVE/INDETERMINATE	NA
Tum_Pt108	PD	NCB	T	PD-1	PD-1 Discovery	F	86	NA	NA	NEGATIVE/INDETERMINATE	NA
Tum_Pt109	PR	CB	H	PD-1	PD-1 Discovery	M	46	-1.00589	NA	NEGATIVE/INDETERMINATE	4.27
Tum_Pt110	PD	NCB	H	PD-1	PD-1 Discovery	M	26	NA	NA	POSITIVE	NA
Tum_Pt111	SD_CB	CB	U	PD-1	PD-1 Discovery	M	68	NA	3298	NEGATIVE/INDETERMINATE	4.74
Tum_Pt112	PR	CB	H	CTLA4	CTLA4	M	60	0.127381	674	POSITIVE	7.97
Tum_Pt113	SD_NCB	NCB	T	PD-1	PD-1 Discovery	F	56	NA	NA	POSITIVE	NA
Tum_Pt114	PD	NCB	T	PD-1	PD-1 Discovery	F	60	-0.965696	95	NEGATIVE/INDETERMINATE	NA
Tum_Pt115	PR	CB	H	PD-1	PD-1 Discovery	M	60	-0.256809	235	NEGATIVE/INDETERMINATE	3.74
Tum_Pt116	PD	NCB	Other Euro	Combo	Combo Discovery	F	35	NA	115	NEGATIVE/INDETERMINATE	NA
Tum_Pt117	CR	CB	T	Combo	Combo Discovery	M	70	NA	236	NEGATIVE/INDETERMINATE	20
Tum_Pt118	CR	CB	H	Combo	Combo Discovery	M	47	NA	277	NEGATIVE/INDETERMINATE	NA
Tum_Pt119	PD	NCB	U	Combo	Combo Discovery	M	51	NA	NA	NEGATIVE/INDETERMINATE	5.51
Tum_Pt120	PR	CB	H	Combo	Combo Discovery	F	29	0.42916	152	POSITIVE	8.9
Tum_Pt121	PD	NCB	H	Combo	Combo Discovery	M	70	NA	NA	NEGATIVE/INDETERMINATE	NA
Tum_Pt122	SD_CB	CB	H	Combo	Combo Discovery	M	76	0.052774	524	NEGATIVE/INDETERMINATE	NA
Tum_Pt123	PD	NCB	H	Combo	Combo Discovery	F	84	NA	102	NEGATIVE/INDETERMINATE	NA
Tum_Pt124	PR	CB	U	Combo	Combo Discovery	F	46	0.602625	391	POSITIVE	9.4
Tum_Pt125	PD	NCB	Other Euro	Combo	Combo Discovery	M	69	NA	148	POSITIVE	NA
Tum_Pt126	PD	NCB	U	CTLA4	CTLA4	M	21	NA	243	POSITIVE	9.85
Tum_Pt127	PD	NCB	H	Combo	Combo Discovery	F	37	-0.117535	NA	NEGATIVE/INDETERMINATE	NA
Tum_Pt128	PD	NCB	H	PD-1	PD-1 Discovery	M	49	-1.5394	44	POSITIVE	10
Tum_Pt129	CR	CB	Other Euro	Combo	Combo Discovery	M	60	NA	NA	NEGATIVE/INDETERMINATE	NA
Tum_Pt130	PD	NCB	K	Combo	Combo Discovery	M	73	NA	53	NEGATIVE/INDETERMINATE	1.5
Tum_Pt131	PR	CB	U	Combo	Combo Discovery	M	61	-0.499249	564	POSITIVE	10
Tum_Pt132	SD_NCB	NCB	H	Combo	Combo Discovery	M	64	-0.31003	160	POSITIVE	NA
Tum_Pt133	PD	NCB	T	Combo	Combo Discovery	F	51	NA	178	NEGATIVE/INDETERMINATE	11.11
Tum_Pt134	PR	CB	H	Combo	Combo Discovery	M	73	-0.83977	NA	NEGATIVE/INDETERMINATE	2.95
Tum_Pt135	PR	CB	H	PD-1	PD-1 Validation 1	F	47	NA	NA	POSITIVE	10
Tum_Pt136	PD	NCB	T	CTLA4	CTLA4	M	64	NA	582	POSITIVE	10
Tum_Pt137	SD_CB	CB	H	Combo	Combo Discovery	M	47	NA	38	NEGATIVE/INDETERMINATE	NA
Tum_Pt138	PD	NCB	Other Euro	Combo	Combo Discovery	F	69	NA	NA	POSITIVE	NA
Tum_Pt139	CR	CB	H	PD-1	PD-1 Validation 1	M	56	NA	970	POSITIVE	10.89
Tum_Pt140	PD	NCB	Other Euro	CTLA4	CTLA4	F	54	0.0354682	100	POSITIVE	11
Tum_Pt141	PD	NCB	H	Combo	Combo Discovery	M	66	-0.094346	219	NEGATIVE/INDETERMINATE	8.49
Tum_Pt142	SD_NCB	NCB	T	Combo	Combo Discovery	F	48	0.00780153	71	NEGATIVE/INDETERMINATE	8.8
Tum_Pt143	SD_NCB	NCB	H	Combo	Combo Discovery	M	68	NA	621	POSITIVE	11.52
Tum_Pt144	PD	NCB	H	Combo	Combo Discovery	M	60	-0.371305	299	NEGATIVE/INDETERMINATE	NA
Tum_Pt145	PD	NCB	Other Euro	Combo	Combo Discovery	M	28	0.252078	77	NEGATIVE/INDETERMINATE	NA
Tum_Pt146	PR	CB	K	Combo	Combo Discovery	M	52	NA	NA	NEGATIVE/INDETERMINATE	NA
Tum_Pt147	CR	CB	H	CTLA4	CTLA4	F	80	NA	830	POSITIVE	11.55
Tum_Pt148	PD	NCB	H	Combo	Combo Discovery	F	62	-0.362279	225	NEGATIVE/INDETERMINATE	NA
Tum_Pt149	SD_NCB	NCB	J	Combo	Combo Discovery	M	73	NA	2827	POSITIVE	NA
Tum_Pt150	PD	NCB	T	Combo	Combo Discovery	M	45	-0.335354	154	POSITIVE	NA
Tum_Pt151	PR	CB	H	Combo	Combo Discovery	M	71	0.629535	320	POSITIVE	NA
Tum_Pt152	PD	NCB	J	Combo	Combo Discovery	F	86	NA	NA	NEGATIVE/INDETERMINATE	NA
Tum_Pt153	PR	CB	H	Combo	Combo Discovery	F	55	NA	NA	NEGATIVE/INDETERMINATE	NA
Tum_Pt154	PD	NCB	J	Combo	Combo Discovery	M	23	NA	NA	NEGATIVE/INDETERMINATE	NA
Tum_Pt155	PR	CB	H	Combo	Combo Discovery	M	49	NA	NA	NEGATIVE/INDETERMINATE	NA
Tum_Pt156	SD_CB	CB	H	Combo	Combo Discovery	F	77	NA	33	NEGATIVE/INDETERMINATE	NA
Tum_Pt157	SD_NCB	NCB	H	Combo	Combo Discovery	F	55	NA	52	NEGATIVE/INDETERMINATE	19.67
Tum_Pt158	PR	CB	J	Combo	Combo Discovery	M	73	NA	186	NEGATIVE/INDETERMINATE	7.05
Tum_Pt159	SD_CB	CB	Other Euro	Combo	Combo Discovery	M	73	NA	309	NEGATIVE/INDETERMINATE	NA
Tum_Pt160	PR	CB	Other Euro	Combo	Combo Discovery	M	72	NA	989	NEGATIVE/INDETERMINATE	NA
Tum_Pt161	PD	NCB	Other Euro	Combo	Combo Discovery	M	70	-1.08625	38	NEGATIVE/INDETERMINATE	NA
Tum_Pt162	PR	CB	H	Combo	Combo Discovery	M	81	NA	26	NEGATIVE/INDETERMINATE	NA
Tum_Pt163	SD_NCB	NCB	K	Combo	Combo Discovery	F	65	NA	NA	POSITIVE	NA
Tum_Pt164	PD	NCB	K	Combo	Combo Discovery	F	58	NA	317	NEGATIVE/INDETERMINATE	NA
Tum_Pt165	PR	CB	U	Combo	Combo Discovery	M	61	NA	NA	POSITIVE	NA
Tum_Pt166	PD	NCB	H	Combo	Combo Discovery	F	81	NA	569	NEGATIVE/INDETERMINATE	14
Tum_Pt167	CR	CB	J	PD-1	PD-1 Discovery	M	58	NA	331	POSITIVE	11.73
Tum_Pt168	PD	NCB	U	Combo	Combo Discovery	F	28	-0.415402	NA	NEGATIVE/INDETERMINATE	1
Tum_Pt169	SD_NCB	NCB	H	Combo	Combo Discovery	M	60	-0.395885	2026	NEGATIVE/INDETERMINATE	4.04
Tum_Pt170	PR	CB	H	Combo	Combo Discovery	M	54	NA	NA	POSITIVE	NA
Tum_Pt171	SD_CB	CB	Other Euro	Combo	Combo Discovery	M	70	NA	NA	NEGATIVE/INDETERMINATE	NA
Tum_Pt172	PR	CB	H	PD-1	PD-1 Discovery	M	67	NA	NA	POSITIVE	11.75
Tum_Pt173	SD_NCB	NCB	H	Combo	Combo Discovery	M	53	NA	NA	NEGATIVE/INDETERMINATE	NA
Tum_Pt174	PR	CB	H	Combo	Combo Discovery	M	45	NA	171	NEGATIVE/INDETERMINATE	11.61
Tum_Pt175	PR	CB	H	Combo	Combo Discovery	M	51	NA	441	NEGATIVE/INDETERMINATE	NA
Tum_Pt176	PD	NCB	U	Combo	Combo Discovery	M	71	-0.0592127	2280	POSITIVE	NA
Tum_Pt177	PR	CB	H	Combo	Combo Discovery	M	62	NA	156	POSITIVE	NA
Tum_Pt178	SD_CB	CB	H	CTLA4	CTLA4	M	51	0.477446	789	POSITIVE	11.87
Tum_Pt179	PR	CB	Other Euro	Combo	Combo Discovery	F	77	NA	173	NEGATIVE/INDETERMINATE	7.94
Tum_Pt180	PD	NCB	H	Combo	Combo Discovery	M	63	-0.0673028	293	NEGATIVE/INDETERMINATE	NA
Tum_Pt181	PD	NCB	H	Combo	Combo Discovery	F	76	NA	NA	NEGATIVE/INDETERMINATE	NA
Tum_Pt182	PR	CB	H	Combo	Combo Discovery	M	80	NA	283	NEGATIVE/INDETERMINATE	2.97
Tum_Pt183	SD_NCB	NCB	H	Combo	Combo Discovery	F	67	-0.245718	41	NEGATIVE/INDETERMINATE	NA
Tum_Pt184	PR	CB	Other Euro	Combo	Combo Discovery	F	66	NA	NA	NEGATIVE/INDETERMINATE	NA
Tum_Pt185	PD	NCB	H	Combo	Combo Discovery	M	29	NA	30	POSITIVE	NA
Tum_Pt186	SD_CB	CB	H	Combo	Combo Discovery	M	56	NA	176	NEGATIVE/INDETERMINATE	NA
Tum_Pt187	SD_NCB	NCB	H	Combo	Combo Discovery	F	38	-1.0051	50	POSITIVE	NA
Tum_Pt188	PR	CB	H	Combo	Combo Discovery	F	64	NA	NA	POSITIVE	NA
Tum_Pt189	PR	CB	H	Combo	Combo Discovery	F	52	0.296414	382	POSITIVE	12.28
Tum_Pt190	PR	CB	K	Combo	Combo Discovery	F	37	0.362328	49	POSITIVE	12.58
Tum_Pt191	CR	CB	J	Combo	Combo Discovery	F	63	NA	1488	POSITIVE	NA
Tum_Pt192	CR	CB	H	Combo	Combo Discovery	M	61	NA	NA	NEGATIVE/INDETERMINATE	NA
Tum_Pt193	PD	NCB	H	CTLA4	CTLA4	M	32	-0.44508	422	POSITIVE	12.59
Tum_Pt194	CR	CB	U	Combo	Combo Discovery	M	39	NA	NA	POSITIVE	NA
Tum_Pt195	PR	CB	H	Combo	Combo Discovery	M	57	NA	382	POSITIVE	NA
Tum_Pt196	PR	CB	H	Combo	Combo Discovery	F	46	NA	178	NEGATIVE/INDETERMINATE	NA
Tum_Pt197	CR	CB	H	Combo	Combo Discovery	F	59	NA	NA	NEGATIVE/INDETERMINATE	NA
Tum_Pt198	PD	NCB	H	Combo	Combo Discovery	M	53	NA	35	NEGATIVE/INDETERMINATE	22.58
Tum_Pt199	CR	CB	U	Combo	Combo Discovery	M	70	NA	NA	NEGATIVE/INDETERMINATE	NA
Tum_Pt200	PD	NCB	J	Combo	Combo Discovery	M	67	NA	NA	POSITIVE	NA
Tum_Pt201	CR	CB	H	Combo	Combo Discovery	F	73	NA	NA	NEGATIVE/INDETERMINATE	NA
Tum_Pt202	SD_NCB	NCB	Other Euro	Combo	Combo Discovery	M	46	NA	15	NEGATIVE/INDETERMINATE	NA
Tum_Pt203	SD_CB	CB	H	PD-1	PD-1 Discovery	M	56	0.6966	140	POSITIVE	13.2
Tum_Pt204	PR	CB	H	PD-1	PD-1 Validation 1	F	32	-0.443111	66	POSITIVE	13.39
Tum_Pt205	PR	CB	H	Combo	Combo Discovery	F	32	0.514072	105	POSITIVE	NA
Tum_Pt206	PR	CB	Other Euro	Combo	Combo Discovery	M	32	NA	NA	NEGATIVE/INDETERMINATE	NA
Tum_Pt207	SD_CB	CB	H	Combo	Combo Discovery	M	57	0.0478189	254	NEGATIVE/INDETERMINATE	9.3
Tum_Pt208	CR	CB	H	Combo	Combo Discovery	M	52	0.525312	1162	POSITIVE	13.75
Tum_Pt209	CR	CB	J	Combo	Combo Discovery	M	77	NA	NA	POSITIVE	NA
Tum_Pt210	PR	CB	H	Combo	Combo Discovery	M	72	1.0503	69	NEGATIVE/INDETERMINATE	NA
Tum_Pt211	CR	CB	K	Combo	Combo Discovery	F	43	NA	NA	NEGATIVE/INDETERMINATE	NA
Tum_Pt212	PR	CB	U	Combo	Combo Discovery	M	65	NA	NA	POSITIVE	NA
Tum_Pt213	CR	CB	H	Combo	Combo Discovery	M	71	NA	NA	POSITIVE	NA
Tum_Pt214	SD_NCB	NCB	H	Combo	Combo Discovery	F	32	NA	NA	POSITIVE	NA
Tum_Pt215	CR	CB	J	Combo	Combo Discovery	M	75	1.40311	3273	POSITIVE	NA
Tum_Pt216	SD_NCB	NCB	H	Combo	Combo Discovery	M	60	NA	NA	NEGATIVE/INDETERMINATE	NA
Tum_Pt217	SD_CB	CB	J	Combo	Combo Discovery	F	80	0.313039	180	NEGATIVE/INDETERMINATE	NA
Tum_Pt218	PR	CB	H	Combo	Combo Discovery	F	67	NA	NA	NEGATIVE/INDETERMINATE	NA
Tum_Pt219	PD	NCB	H	PD-1	PD-1 Discovery	M	29	NA	NA	POSITIVE	13.79
Tum_Pt220	PR	CB	H	Combo	Combo Discovery	M	58	NA	16	NEGATIVE/INDETERMINATE	22.95
Tum_Pt221	CR	CB	H	Combo	Combo Discovery	M	57	NA	NA	POSITIVE	NA
Tum_Pt222	PR	CB	U	Combo	Combo Discovery	M	71	NA	NA	NEGATIVE/INDETERMINATE	NA
Tum_Pt223	SD_NCB	NCB	H	Combo	Combo Discovery	M	77	NA	NA	NEGATIVE/INDETERMINATE	NA
Tum_Pt224	CR	CB	Other Euro	Combo	Combo Discovery	M	55	NA	849	NEGATIVE/INDETERMINATE	3.26
Tum_Pt225	SD_NCB	NCB	H	Combo	Combo Discovery	M	77	NA	NA	NEGATIVE/INDETERMINATE	43.64
Tum_Pt226	CR	CB	U	Combo	Combo Discovery	M	66	NA	420	NEGATIVE/INDETERMINATE	NA
Tum_Pt227	SD_NCB	NCB	J	CTLA4	CTLA4	M	83	NA	474	POSITIVE	13.8
Tum_Pt228	CR	CB	H	Combo	Combo Discovery	F	65	0.470113	67	POSITIVE	NA
Tum_Pt229	PR	CB	J	Combo	Combo Discovery	M	51	NA	174	POSITIVE	NA
Tum_Pt230	PD	NCB	J	PD-1	PD-1 Validation 1	M	51	-2.23132	34	NEGATIVE/INDETERMINATE	0.74
Tum_Pt231	PR	CB	H	PD-1	PD-1 Validation 1	M	51	0.444748	100	NEGATIVE/INDETERMINATE	7.85
Tum_Pt232	PR	CB	H	PD-1	PD-1 Validation 1	F	62	NA	NA	NEGATIVE/INDETERMINATE	NA
Tum_Pt233	PD	NCB	H	PD-1	PD-1 Validation 1	F	87	-0.2042	108	NEGATIVE/INDETERMINATE	NA
Tum_Pt234	PD	NCB	K	PD-1	PD-1 Validation 1	F	40	-0.239167	23	NEGATIVE/INDETERMINATE	NA
Tum_Pt235	PR	CB	U	PD-1	PD-1 Validation 1	M	66	NA	NA	NEGATIVE/INDETERMINATE	10
Tum_Pt236	PR	CB	H	PD-1	PD-1 Validation 1	F	76	NA	NA	NEGATIVE/INDETERMINATE	NA
Tum_Pt237	PD	NCB	J	CTLA4	CTLA4	F	43	0.294287	361	POSITIVE	14
Tum_Pt238	PR	CB	K	PD-1	PD-1 Discovery	M	76	NA	2228	POSITIVE	14.09
Tum_Pt239	CR	CB	U	PD-1	PD-1 Validation 1	M	73	-0.450654	613	NEGATIVE/INDETERMINATE	NA
Tum_Pt240	PD	NCB	T	PD-1	PD-1 Validation 1	F	59	NA	NA	NEGATIVE/INDETERMINATE	NA
Tum_Pt241	PD	NCB	H	PD-1	PD-1 Validation 1	M	58	NA	NA	NEGATIVE/INDETERMINATE	9.49
Tum_Pt242	PR	CB	H	PD-1	PD-1 Discovery	F	40	0.382268	122	POSITIVE	15
Tum_Pt243	SD_NCB	NCB	Other Euro	CTLA4	CTLA4	M	47	1.60807	492	POSITIVE	15
Tum_Pt244	SD_CB	CB	H	PD-1	PD-1 Validation 1	F	58	NA	24	POSITIVE	15.32
Tum_Pt245	PD	NCB	K	PD-1	PD-1 Validation 1	M	58	NA	1564	NEGATIVE/INDETERMINATE	NA
Tum_Pt246	PD	NCB	H	PD-1	PD-1 Validation 1	F	65	NA	NA	NEGATIVE/INDETERMINATE	NA
Tum_Pt247	PD	NCB	H	PD-1	PD-1 Validation 1	M	71	NA	320	NEGATIVE/INDETERMINATE	2
Tum_Pt248	PR	CB	T	PD-1	PD-1 Discovery	M	62	1.07499	667	POSITIVE	15.77
Tum_Pt249	PD	NCB	H	PD-1	PD-1 Validation 1	M	64	-1.00396	50	NEGATIVE/INDETERMINATE	16.96
Tum_Pt250	PR	CB	H	PD-1	PD-1 Validation 1	M	34	NA	1436	POSITIVE	15.81
Tum_Pt251	CR	CB	H	PD-1	PD-1 Validation 1	M	52	0.272294	251	POSITIVE	NA
Tum_Pt252	PD	NCB	H	PD-1	PD-1 Validation 1	F	46	-1.1836	192	NEGATIVE/INDETERMINATE	NA
Tum_Pt253	SD_NCB	NCB	H	PD-1	PD-1 Validation 1	F	45	0.364237	15	POSITIVE	NA
Tum_Pt254	PR	CB	J	PD-1	PD-1 Validation 1	M	42	0.966481	170	POSITIVE	NA
Tum_Pt255	SD_CB	CB	J	PD-1	PD-1 Validation 1	M	64	-0.0808243	17	POSITIVE	NA
Tum_Pt256	PD	NCB	K	PD-1	PD-1 Validation 1	F	68	NA	NA	POSITIVE	NA
Tum_Pt257	PD	NCB	U	PD-1	PD-1 Validation 1	F	39	NA	NA	NEGATIVE/INDETERMINATE	NA
Tum_Pt258	PD	NCB	T	PD-1	PD-1 Validation 1	F	28	NA	NA	NEGATIVE/INDETERMINATE	NA
Tum_Pt259	PD	NCB	T	PD-1	PD-1 Validation 1	M	60	NA	190	NEGATIVE/INDETERMINATE	7.6
Tum_Pt260	CR	CB	Other Euro	Combo	Combo Discovery	M	45	0.481193	413	POSITIVE	16
Tum_Pt261	PR	CB	U	PD-1	PD-1 Validation 1	M	67	0.469439	815	POSITIVE	NA
Tum_Pt262	PD	NCB	K	PD-1	PD-1 Validation 1	M	57	NA	NA	NEGATIVE/INDETERMINATE	NA
Tum_Pt263	PD	NCB	T	PD-1	PD-1 Validation 1	M	60	0.364506	232	NEGATIVE/INDETERMINATE	NA
Tum_Pt264	PR	CB	T	PD-1	PD-1 Validation 1	M	57	NA	57	POSITIVE	NA
Tum_Pt265	PR	CB	H	PD-1	PD-1 Discovery	M	64	NA	72	POSITIVE	17
Tum_Pt266	PR	CB	H	PD-1	PD-1 Validation 1	M	46	NA	1578	POSITIVE	NA
Tum_Pt267	CR	CB	T	PD-1	PD-1 Validation 1	M	50	NA	181	POSITIVE	NA
Tum_Pt268	PR	CB	K	PD-1	PD-1 Validation 1	M	72	1.07582	2418	POSITIVE	NA
Tum_Pt269	SD_NCB	NCB	T	Combo	Combo Discovery	M	87	NA	1900	POSITIVE	17.85
Tum_Pt270	PR	CB	H	PD-1	PD-1 Validation 1	F	51	-0.0279315	187	POSITIVE	NA
Tum_Pt271	CR	CB	H	PD-1	PD-1 Validation 1	M	79	NA	527	NEGATIVE/INDETERMINATE	NA
Tum_Pt272	PD	NCB	T	PD-1	PD-1 Validation 1	M	69	NA	774	NEGATIVE/INDETERMINATE	NA
Tum_Pt273	PR	CB	U	PD-1	PD-1 Validation 1	F	60	NA	243	POSITIVE	NA
Tum_Pt274	PD	NCB	U	Combo	Combo Discovery	M	25	NA	125	POSITIVE	18
Tum_Pt275	CR	CB	K	PD-1	PD-1 Validation 1	M	36	NA	250	NEGATIVE/INDETERMINATE	7.42
Tum_Pt276	SD_CB	CB	U	Combo	Combo Discovery	M	57	NA	237	POSITIVE	18.04
Tum_Pt277	SD_CB	CB	U	PD-1	PD-1 Validation 1	M	53	NA	792	NEGATIVE/INDETERMINATE	NA
Tum_Pt278	PD	NCB	T	PD-1	PD-1 Validation 1	F	61	NA	28	POSITIVE	NA
Tum_Pt279	PR	CB	H	PD-1	PD-1 Validation 1	M	62	NA	54	NEGATIVE/INDETERMINATE	7.21
Tum_Pt280	SD_NCB	NCB	H	PD-1	PD-1 Validation 1	M	67	NA	84	NEGATIVE/INDETERMINATE	NA
Tum_Pt281	CR	CB	H	PD-1	PD-1 Validation 1	M	80	NA	1374	POSITIVE	NA
Tum_Pt282	CR	CB	T	PD-1	PD-1 Validation 1	M	47	1.31622	212	POSITIVE	NA
Tum_Pt283	PD	NCB	H	PD-1	PD-1 Validation 1	F	45	NA	188	POSITIVE	18.41
Tum_Pt284	PR	CB	H	PD-1	PD-1 Validation 1	F	61	NA	476	POSITIVE	NA
Tum_Pt285	CR	CB	K	PD-1	PD-1 Validation 1	M	64	0.0750249	1152	NEGATIVE/INDETERMINATE	NA
Tum_Pt286	PD	NCB	H	PD-1	PD-1 Validation 1	M	67	-0.712475	416	NEGATIVE/INDETERMINATE	2
Tum_Pt287	PD	NCB	T	PD-1	PD-1 Validation 1	F	66	NA	364	NEGATIVE/INDETERMINATE	NA
Tum_Pt288	PD	NCB	H	PD-1	PD-1 Validation 1	F	82	NA	266	POSITIVE	NA
Tum_Pt289	CR	CB	H	PD-1	PD-1 Validation 1	M	86	-0.176365	1566	POSITIVE	NA
Tum_Pt290	PR	CB	H	PD-1	PD-1 Validation 1	F	54	NA	303	NEGATIVE/INDETERMINATE	NA
Tum_Pt291	PR	CB	J	Combo	Combo Discovery	M	76	NA	344	POSITIVE	19.4
Tum_Pt292	CR	CB	H	PD-1	PD-1 Discovery	M	61	NA	2020	POSITIVE	20
Tum_Pt293	PD	NCB	J	PD-1	PD-1 Validation 1	M	64	NA	362	POSITIVE	20.18
Tum_Pt294	PD	NCB	H	PD-1	PD-1 Validation 1	M	32	NA	251	NEGATIVE/INDETERMINATE	NA
Tum_Pt295	PD	NCB	Other Euro	PD-1	PD-1 Validation 1	F	75	-1.53014	52	NEGATIVE/INDETERMINATE	1.3
Tum_Pt296	PD	NCB	H	PD-1	PD-1 Validation 1	F	65	NA	10	NEGATIVE/INDETERMINATE	NA
Tum_Pt297	PD	NCB	K	PD-1	PD-1 Validation 1	M	39	0.845104	76	POSITIVE	NA
Tum_Pt298	PD	NCB	H	PD-1	PD-1 Validation 1	M	50	NA	69	NEGATIVE/INDETERMINATE	2.21
Tum_Pt299	PD	NCB	H	PD-1	PD-1 Validation 1	M	76	0.440867	777	POSITIVE	21.05
Tum_Pt300	CR	CB	H	PD-1	PD-1 Validation 1	M	51	NA	335	POSITIVE	NA
Tum_Pt301	CR	CB	H	PD-1	PD-1 Validation 1	M	77	NA	2433	NEGATIVE/INDETERMINATE	NA
Tum_Pt302	PR	CB	J	PD-1	PD-1 Validation 1	F	75	0.764792	142	NEGATIVE/INDETERMINATE	NA
Tum_Pt303	CR	CB	H	PD-1	PD-1 Validation 1	M	68	0.615591	13	NEGATIVE/INDETERMINATE	NA
Tum_Pt304	PR	CB	K	PD-1	PD-1 Validation 1	M	67	0.0735344	61	POSITIVE	NA
Tum_Pt305	CR	CB	H	CTLA4	CTLA4	M	69	0.438352	1107	POSITIVE	21.25
Tum_Pt306	CR	CB	H	PD-1	PD-1 Validation 1	F	89	NA	771	POSITIVE	NA
Tum_Pt307	PD	NCB	J	PD-1	PD-1 Validation 1	M	35	NA	33	POSITIVE	NA
Tum_Pt308	PR	CB	H	PD-1	PD-1 Validation 1	F	68	-0.563317	48	NEGATIVE/INDETERMINATE	NA
Tum_Pt309	PR	CB	H	Combo	Combo Discovery	M	45	NA	2445	POSITIVE	21.91
Tum_Pt310	CR	CB	H	PD-1	PD-1 Validation 1	M	51	NA	179	NEGATIVE/INDETERMINATE	NA
Tum_Pt311	PD	NCB	H	PD-1	PD-1 Validation 1	F	69	NA	7	NEGATIVE/INDETERMINATE	NA
Tum_Pt312	SD_NCB	NCB	H	Combo	Combo Discovery	F	69	1.49791	160	POSITIVE	NA
Tum_Pt313	PD	NCB	T	Combo	Combo Discovery	M	51	NA	221	POSITIVE	NA
Tum_Pt314	PR	CB	Other Euro	Combo	Combo Discovery	F	72	0.309238	14	NEGATIVE/INDETERMINATE	NA
Tum_Pt315	SD_NCB	NCB	J	CTLA4	CTLA4	M	71	NA	45	POSITIVE	22.01
Tum_Pt316	SD_NCB	NCB	U	CTLA4	CTLA4	M	40	NA	236	POSITIVE	22.1
Tum_Pt317	SD_CB	CB	H	Combo	Combo Discovery	M	75	NA	1463	NEGATIVE/INDETERMINATE	NA
Tum_Pt318	SD_NCB	NCB	Other Euro	Combo	Combo Discovery	M	68	-1.11533	179	NEGATIVE/INDETERMINATE	6.69
Tum_Pt319	PD	NCB	U	Combo	Combo Discovery	F	39	NA	510	POSITIVE	NA
Tum_Pt320	CR	CB	Other Euro	Combo	Combo Discovery	M	58	NA	2196	NEGATIVE/INDETERMINATE	1.75
Tum_Pt321	PR	CB	J	Combo	Combo Discovery	F	69	0.751378	65	POSITIVE	NA
Tum_Pt322	PD	NCB	H	Combo	Combo Discovery	M	38	NA	321	POSITIVE	22.86
Tum_Pt323	PD	NCB	H	Combo	Combo Discovery	M	71	NA	623	POSITIVE	NA
Tum_Pt324	CR	CB	J	Combo	Combo Discovery	M	72	NA	79	POSITIVE	NA
Tum_Pt325	PR	CB	Other Euro	Combo	Combo Discovery	M	74	0.233655	210	POSITIVE	NA
Tum_Pt326	PD	NCB	U	Combo	Combo Discovery	F	63	NA	53	NEGATIVE/INDETERMINATE	NA
Tum_Pt327	PD	NCB	T	Combo	Combo Discovery	M	62	NA	37	NEGATIVE/INDETERMINATE	NA
Tum_Pt328	PR	CB	H	Combo	Combo Discovery	M	38	NA	163	POSITIVE	NA
Tum_Pt329	PD	NCB	T	Combo	Combo Discovery	F	61	NA	150	POSITIVE	NA
Tum_Pt330	PD	NCB	H	Combo	Combo Discovery	M	66	NA	66	NEGATIVE/INDETERMINATE	1
Tum_Pt331	PR	CB	K	Combo	Combo Discovery	M	62	NA	204	POSITIVE	NA
Tum_Pt332	PD	NCB	U	Combo	Combo Discovery	M	43	NA	225	NEGATIVE/INDETERMINATE	15.71
Tum_Pt333	PD	NCB	H	Combo	Combo Discovery	M	50	-0.324915	146	NEGATIVE/INDETERMINATE	NA
Tum_Pt334	SD_CB	CB	H	Combo	Combo Discovery	M	68	0.356507	114	NEGATIVE/INDETERMINATE	NA
Tum_Pt335	PD	NCB	H	Combo	Combo Discovery	F	60	-1.95638	41	NEGATIVE/INDETERMINATE	0
Tum_Pt336	PR	CB	Other Euro	Combo	Combo Discovery	F	39	NA	244	NEGATIVE/INDETERMINATE	2.25
Tum_Pt337	PD	NCB	U	Combo	Combo Discovery	M	33	1.01044	1912	POSITIVE	NA
Tum_Pt338	PD	NCB	J	Combo	Combo Discovery	F	50	NA	178	NEGATIVE/INDETERMINATE	3.37
Tum_Pt339	PR	CB	T	Combo	Combo Discovery	M	72	-0.592065	1670	POSITIVE	NA
Tum_Pt340	CR	CB	Other Euro	Combo	Combo Discovery	M	65	-0.317117	76	NEGATIVE/INDETERMINATE	NA
Tum_Pt341	PR	CB	U	Combo	Combo Discovery	M	74	NA	1369	POSITIVE	NA
Tum_Pt342	PD	NCB	H	Combo	Combo Discovery	M	78	NA	2482	NEGATIVE/INDETERMINATE	NA
Tum_Pt343	CR	CB	H	Combo	Combo Discovery	M	64	NA	1002	NEGATIVE/INDETERMINATE	NA
Tum_Pt344	SD_NCB	NCB	Other Euro	Combo	Combo Discovery	M	27	NA	127	POSITIVE	NA
Tum_Pt345	SD_NCB	NCB	H	CTLA4	CTLA4	M	73	NA	373	POSITIVE	23
Tum_Pt346	CR	CB	H	Combo	Combo Discovery	M	57	NA	187	NEGATIVE/INDETERMINATE	NA
Tum_Pt347	PR	CB	Other Euro	Combo	Combo Discovery	M	30	NA	11	POSITIVE	NA
Tum_Pt348	PR	CB	Other Euro	Combo	Combo Discovery	F	73	NA	2542	POSITIVE	NA
Tum_Pt349	PD	NCB	U	Combo	Combo Discovery	M	63	0.699626	221	NEGATIVE/INDETERMINATE	14
Tum_Pt350	CR	CB	H	Combo	Combo Discovery	F	58	NA	1135	NEGATIVE/INDETERMINATE	NA
Tum_Pt351	PD	NCB	T	Combo	Combo Discovery	F	58	-0.224764	262	NEGATIVE/INDETERMINATE	4.57
Tum_Pt352	PD	NCB	H	Combo	Combo Discovery	M	64	NA	176	NEGATIVE/INDETERMINATE	2.63
Tum_Pt353	CR	CB	J	Combo	Combo Discovery	M	77	NA	259	NEGATIVE/INDETERMINATE	3
Tum_Pt354	PR	CB	H	Combo	Combo Discovery	M	66	NA	70	NEGATIVE/INDETERMINATE	NA
Tum_Pt355	SD_NCB	NCB	Other Euro	Combo	Combo Discovery	M	66	NA	251	NEGATIVE/INDETERMINATE	4.11
Tum_Pt356	SD_NCB	NCB	K	CTLA4	CTLA4	F	69	NA	479	POSITIVE	23.12
Tum_Pt357	SD_CB	CB	H	Combo	Combo Discovery	F	49	NA	67	NEGATIVE/INDETERMINATE	6.85
Tum_Pt358	SD_NCB	NCB	H	Combo	Combo Discovery	F	52	-1.65922	382	NEGATIVE/INDETERMINATE	0.23
Tum_Pt359	PD	NCB	T	Combo	Combo Discovery	M	26	0.778139	54	POSITIVE	NA
Tum_Pt360	PD	NCB	U	Combo	Combo Discovery	M	64	-0.599537	139	NEGATIVE/INDETERMINATE	NA
Tum_Pt361	SD_NCB	NCB	H	Combo	Combo Discovery	F	60	NA	180	NEGATIVE/INDETERMINATE	NA
Tum_Pt362	PR	CB	H	Combo	Combo Discovery	M	68	-0.859582	2240	NEGATIVE/INDETERMINATE	NA
Tum_Pt363	PD	NCB	T	Combo	Combo Discovery	M	58	NA	487	POSITIVE	NA
Tum_Pt364	PR	CB	J	Combo	Combo Discovery	M	64	NA	627	NEGATIVE/INDETERMINATE	0.41
Tum_Pt365	SD_CB	CB	Other Euro	Combo	Combo Discovery	M	61	NA	235	POSITIVE	NA
Tum_Pt366	PR	CB	H	Combo	Combo Discovery	M	54	-1.21208	130	NEGATIVE/INDETERMINATE	NA
Tum_Pt367	PR	CB	Other Euro	Combo	Combo Discovery	M	66	0.971365	107	POSITIVE	NA
Tum_Pt368	PR	CB	H	Combo	Combo Discovery	M	45	NA	2117	POSITIVE	NA
Tum_Pt369	CR	CB	H	Combo	Combo Discovery	M	73	NA	168	POSITIVE	NA
Tum_Pt370	PR	CB	K	Combo	Combo Discovery	M	46	NA	80	NEGATIVE/INDETERMINATE	NA
Tum_Pt371	SD_CB	CB	H	Combo	Combo Discovery	M	67	NA	322	NEGATIVE/INDETERMINATE	NA
Tum_Pt372	PR	CB	H	Combo	Combo Discovery	M	57	NA	212	NEGATIVE/INDETERMINATE	NA
Tum_Pt373	PD	NCB	H	Combo	Combo Discovery	M	69	NA	155	NEGATIVE/INDETERMINATE	NA
Tum_Pt374	PD	NCB	U	Combo	Combo Discovery	M	74	0.523625	2075	POSITIVE	NA
Tum_Pt375	SD_NCB	NCB	K	Combo	Combo Discovery	M	58	NA	191	NEGATIVE/INDETERMINATE	NA
Tum_Pt376	PR	CB	H	PD-1	PD-1 Validation 1	M	51	0.568918	350	POSITIVE	24
Tum_Pt377	PD	NCB	H	Combo	Combo Discovery	M	48	0.567852	293	NEGATIVE/INDETERMINATE	NA
Tum_Pt378	SD_CB	CB	Other Euro	PD-1	PD-1 Discovery	F	71	0.254301	495	POSITIVE	24.2
Tum_Pt379	PD	NCB	H	CTLA4	CTLA4	M	55	-0.131018	219	POSITIVE	NA
Tum_Pt380	SD_CB	CB	K	CTLA4	CTLA4	M	41	0.222899	168	NEGATIVE/INDETERMINATE	NA
Tum_Pt381	PD	NCB	K	CTLA4	CTLA4	F	78	0.569245	496	POSITIVE	NA
Tum_Pt382	PD	NCB	T	Combo	Combo Discovery	M	67	NA	349	POSITIVE	24.61
Tum_Pt383	SD_NCB	NCB	H	CTLA4	CTLA4	F	71	NA	45	NEGATIVE/INDETERMINATE	NA
Tum_Pt384	CR	CB	H	CTLA4	CTLA4	F	76	0.553051	511	NEGATIVE/INDETERMINATE	28.64
Tum_Pt385	PD	NCB	U	CTLA4	CTLA4	M	50	NA	138	NEGATIVE/INDETERMINATE	0.25
Tum_Pt386	PD	NCB	H	CTLA4	CTLA4	M	65	NA	222	NEGATIVE/INDETERMINATE	1.32
Tum_Pt387	SD_NCB	NCB	H	CTLA4	CTLA4	F	55	NA	176	NEGATIVE/INDETERMINATE	0.62
Tum_Pt388	PD	NCB	H	CTLA4	CTLA4	M	50	NA	685	NEGATIVE/INDETERMINATE	3
Tum_Pt389	PD	NCB	U	CTLA4	CTLA4	F	31	0.868493	424	POSITIVE	25.09
Tum_Pt390	PD	NCB	T	CTLA4	CTLA4	F	88	NA	67	NEGATIVE/INDETERMINATE	NA
Tum_Pt391	PD	NCB	H	CTLA4	CTLA4	F	42	0.28413	20	POSITIVE	NA
Tum_Pt392	SD_NCB	NCB	J	CTLA4	CTLA4	F	83	NA	470	POSITIVE	NA
Tum_Pt393	PD	NCB	H	CTLA4	CTLA4	M	60	-0.799294	74	NEGATIVE/INDETERMINATE	3
Tum_Pt394	PD	NCB	H	CTLA4	CTLA4	M	68	NA	111	NEGATIVE/INDETERMINATE	4.39
Tum_Pt395	PD	NCB	H	CTLA4	CTLA4	M	60	NA	542	POSITIVE	NA
Tum_Pt396	SD_CB	CB	U	CTLA4	CTLA4	M	75	NA	250	NEGATIVE/INDETERMINATE	NA
Tum_Pt397	SD_NCB	NCB	U	Combo	Combo Discovery	M	78	NA	NA	POSITIVE	25.19
Tum_Pt398	PD	NCB	K	CTLA4	CTLA4	M	56	NA	866	NEGATIVE/INDETERMINATE	NA
Tum_Pt399	CR	CB	H	Combo	Combo Discovery	M	58	NA	NA	POSITIVE	25.28
Tum_Pt400	SD_NCB	NCB	H	Combo	Combo Discovery	M	75	1.25688	85	POSITIVE	25.56
Tum_Pt401	PD	NCB	H	CTLA4	CTLA4	F	52	NA	29	NEGATIVE/INDETERMINATE	NA
Tum_Pt402	CR	CB	U	CTLA4	CTLA4	M	84	-0.304455	482	NEGATIVE/INDETERMINATE	NA
Tum_Pt403	PD	NCB	H	CTLA4	CTLA4	F	74	-1.24995	69	NEGATIVE/INDETERMINATE	1.92
Tum_Pt404	PD	NCB	U	PD-1	PD-1 Validation 1	F	71	NA	16	POSITIVE	25.73
Tum_Pt405	PD	NCB	K	CTLA4	CTLA4	M	85	NA	1371	NEGATIVE/INDETERMINATE	5.29
Tum_Pt406	PD	NCB	U	CTLA4	CTLA4	M	72	0.429276	213	NEGATIVE/INDETERMINATE	NA
Tum_Pt407	SD_NCB	NCB	H	CTLA4	CTLA4	M	61	0.209007	543	POSITIVE	NA
Tum_Pt408	PR	CB	U	PD-1	PD-1 Validation 1	F	68	1.20406	320	POSITIVE	26.29
Tum_Pt409	PD	NCB	H	CTLA4	CTLA4	M	71	-1.52039	374	NEGATIVE/INDETERMINATE	NA
Tum_Pt410	SD_NCB	NCB	U	CTLA4	CTLA4	M	77	NA	201	NEGATIVE/INDETERMINATE	2.45
Tum_Pt411	PD	NCB	H	CTLA4	CTLA4	M	71	NA	358	POSITIVE	NA
Tum_Pt412	PD	NCB	J	CTLA4	CTLA4	M	71	NA	349	NEGATIVE/INDETERMINATE	11.22
Tum_Pt413	PR	CB	Other Euro	Combo	Combo Discovery	M	68	NA	294	POSITIVE	26.57
Tum_Pt414	PR	CB	H	PD-1	PD-1 Discovery	F	52	0.580838	NA	POSITIVE	26.86
Tum_Pt415	PD	NCB	T	CTLA4	CTLA4	M	56	-0.00306258	22	NEGATIVE/INDETERMINATE	NA
Tum_Pt416	PD	NCB	H	CTLA4	CTLA4	F	47	-0.470677	556	NEGATIVE/INDETERMINATE	2
Tum_Pt417	SD_NCB	NCB	K	CTLA4	CTLA4	F	34	NA	289	NEGATIVE/INDETERMINATE	NA
Tum_Pt418	PD	NCB	H	CTLA4	CTLA4	M	63	NA	2434	POSITIVE	NA
Tum_Pt419	PR	CB	J	PD-1	PD-1 Validation 1	M	66	NA	11	POSITIVE	26.92
Tum_Pt420	PD	NCB	H	Combo	Combo Discovery	F	69	0.721636	369	POSITIVE	27.22
Tum_Pt421	SD_NCB	NCB	H	CTLA4	CTLA4	M	60	NA	93	NEGATIVE/INDETERMINATE	NA
Tum_Pt422	SD_CB	CB	H	CTLA4	CTLA4	M	72	NA	920	POSITIVE	NA
Tum_Pt423	PR	CB	H	CTLA4	CTLA4	M	77	NA	1507	POSITIVE	NA
Tum_Pt424	PD	NCB	H	CTLA4	CTLA4	M	28	NA	61	NEGATIVE/INDETERMINATE	3.47
Tum_Pt425	CR	CB	K	Combo	Combo Discovery	M	68	NA	21	POSITIVE	27.54
Tum_Pt426	PD	NCB	Other Euro	CTLA4	CTLA4	M	67	-0.170904	65	NEGATIVE/INDETERMINATE	NA
Tum_Pt427	PR	CB	H	CTLA4	CTLA4	M	73	NA	455	NEGATIVE/INDETERMINATE	35.33
Tum_Pt428	PD	NCB	H	CTLA4	CTLA4	F	50	NA	90	NEGATIVE/INDETERMINATE	0.39
Tum_Pt429	PD	NCB	K	CTLA4	CTLA4	M	52	NA	338	NEGATIVE/INDETERMINATE	15.48
Tum_Pt430	PD	NCB	J	CTLA4	CTLA4	M	41	-0.790028	757	NEGATIVE/INDETERMINATE	1.71
Tum_Pt431	PD	NCB	H	CTLA4	CTLA4	M	63	0.20883	485	NEGATIVE/INDETERMINATE	6.66
Tum_Pt432	SD_NCB	NCB	H	CTLA4	CTLA4	M	72	NA	996	POSITIVE	28.29
Tum_Pt433	SD_NCB	NCB	T	CTLA4	CTLA4	M	74	NA	552	POSITIVE	29.68
Tum_Pt434	CR	CB	H	PD-1	PD-1 Discovery	M	70	0.75773	14	POSITIVE	29.88
Tum_Pt435	SD_NCB	NCB	H	CTLA4	CTLA4	F	54	1.39557	371	POSITIVE	NA
Tum_Pt436	PD	NCB	H	CTLA4	CTLA4	F	56	NA	178	POSITIVE	30.2
Tum_Pt437	PD	NCB	H	CTLA4	CTLA4	M	89	NA	437	NEGATIVE/INDETERMINATE	1.35
Tum_Pt438	SD_NCB	NCB	T	PD-1	PD-1 Validation 1	M	43	NA	131	POSITIVE	30.49
Tum_Pt439	PR	CB	U	CTLA4	CTLA4	M	52	0.842162	1570	POSITIVE	NA
Tum_Pt440	PR	CB	U	CTLA4	CTLA4	M	51	0.824691	818	POSITIVE	NA
Tum_Pt441	PD	NCB	H	CTLA4	CTLA4	M	81	1.53545	1192	POSITIVE	NA
Tum_Pt442	PD	NCB	H	CTLA4	CTLA4	M	74	NA	965	NEGATIVE/INDETERMINATE	NA
Tum_Pt443	SD_NCB	NCB	Other Euro	CTLA4	CTLA4	M	67	-0.929768	131	NEGATIVE/INDETERMINATE	NA
Tum_Pt444	PR	CB	H	PD-1	PD-1 Validation 1	M	76	NA	208	POSITIVE	31.46
Tum_Pt445	SD_CB	CB	J	PD-1	PD-1 Validation 1	F	39	NA	150	POSITIVE	31.96
Tum_Pt446	PR	CB	H	CTLA4	CTLA4	F	67	NA	485	POSITIVE	NA
Tum_Pt447	SD_CB	CB	T	CTLA4	CTLA4	F	70	0.628465	754	NEGATIVE/INDETERMINATE	NA
Tum_Pt448	PD	NCB	H	CTLA4	CTLA4	F	42	NA	63	NEGATIVE/INDETERMINATE	NA
Tum_Pt449	PR	CB	K	CTLA4	CTLA4	F	56	-1.08284	129	NEGATIVE/INDETERMINATE	2.51
Tum_Pt450	SD_CB	CB	J	CTLA4	CTLA4	M	70	1.74511	392	POSITIVE	NA
Tum_Pt451	PD	NCB	H	CTLA4	CTLA4	M	47	-0.250127	52	NEGATIVE/INDETERMINATE	NA
Tum_Pt452	SD_CB	CB	U	CTLA4	CTLA4	F	65	NA	174	POSITIVE	32.69
Tum_Pt453	SD_NCB	NCB	J	CTLA4	CTLA4	M	77	1.06213	533	POSITIVE	NA
Tum_Pt454	SD_CB	CB	U	CTLA4	CTLA4	M	77	NA	402	NEGATIVE/INDETERMINATE	NA
Tum_Pt455	SD_NCB	NCB	T	CTLA4	CTLA4	M	60	-2.1281	397	NEGATIVE/INDETERMINATE	NA
Tum_Pt456	PD	NCB	U	CTLA4	CTLA4	F	59	NA	189	NEGATIVE/INDETERMINATE	NA
Tum_Pt457	PD	NCB	H	CTLA4	CTLA4	M	63	NA	208	NEGATIVE/INDETERMINATE	NA
Tum_Pt458	PD	NCB	J	CTLA4	CTLA4	F	72	NA	19	NEGATIVE/INDETERMINATE	NA
Tum_Pt459	PR	CB	J	Combo	Combo Discovery	M	54	NA	2530	POSITIVE	35.43
Tum_Pt460	SD_CB	CB	H	CTLA4	CTLA4	F	49	1.58756	106	POSITIVE	NA
Tum_Pt461	SD_CB	CB	U	CTLA4	CTLA4	M	80	NA	1600	POSITIVE	NA
Tum_Pt462	PD	NCB	T	CTLA4	CTLA4	F	65	NA	865	POSITIVE	NA
Tum_Pt463	PD	NCB	J	CTLA4	CTLA4	F	60	NA	118	POSITIVE	37.15
Tum_Pt464	PD	NCB	K	CTLA4	CTLA4	M	43	NA	241	NEGATIVE/INDETERMINATE	1
Tum_Pt465	SD_CB	CB	Other Euro	CTLA4	CTLA4	F	61	NA	752	NEGATIVE/INDETERMINATE	NA
Tum_Pt466	SD_NCB	NCB	Other Euro	PD-1	PD-1 Validation 1	M	45	NA	187	POSITIVE	37.42
Tum_Pt467	PR	CB	H	CTLA4	CTLA4	M	50	NA	143	NEGATIVE/INDETERMINATE	NA
Tum_Pt468	SD_NCB	NCB	U	CTLA4	CTLA4	M	71	0.102511	147	POSITIVE	NA
Tum_Pt469	CR	CB	T	Combo	Combo Discovery	F	67	NA	399	POSITIVE	38
Tum_Pt470	PR	CB	K	PD-1	PD-1 Validation 1	M	71	NA	636	POSITIVE	38.59
Tum_Pt471	PR	CB	H	CTLA4	CTLA4	M	58	0.763092	22	POSITIVE	38.8
Tum_Pt472	PR	CB	K	CTLA4	CTLA4	M	82	NA	765	POSITIVE	NA
Tum_Pt473	SD_NCB	NCB	H	CTLA4	CTLA4	M	70	2.14052	715	POSITIVE	NA
Tum_Pt474	PD	NCB	H	CTLA4	CTLA4	M	51	NA	285	NEGATIVE/INDETERMINATE	6.22
Tum_Pt475	SD_NCB	NCB	H	CTLA4	CTLA4	M	51	NA	1475	POSITIVE	44.62
Tum_Pt476	PD	NCB	U	CTLA4	CTLA4	M	77	0.166915	453	NEGATIVE/INDETERMINATE	12.49

## Sheet: Statistics_Source_Data_Fig4c
Cluster	Freq	Sample	Proportion	Response	Haplogroup
0	3	scRNA_Pt1	0.0715649	CB	H
1	1204	scRNA_Pt1	28.7214	CB	H
2	715	scRNA_Pt1	17.0563	CB	H
3	469	scRNA_Pt1	11.188	CB	H
4	226	scRNA_Pt1	5.39122	CB	H
5	5	scRNA_Pt1	0.119275	CB	H
6	1128	scRNA_Pt1	26.9084	CB	H
7	19	scRNA_Pt1	0.453244	CB	H
8	20	scRNA_Pt1	0.477099	CB	H
9	209	scRNA_Pt1	4.98569	CB	H
10	92	scRNA_Pt1	2.19466	CB	H
11	2	scRNA_Pt1	0.0477099	CB	H
12	9	scRNA_Pt1	0.214695	CB	H
13	15	scRNA_Pt1	0.357824	CB	H
14	9	scRNA_Pt1	0.214695	CB	H
15	30	scRNA_Pt1	0.715649	CB	H
16	37	scRNA_Pt1	0.882634	CB	H
0	1230	scRNA_Pt2	43.4322	NCB	K
1	64	scRNA_Pt2	2.25989	NCB	K
2	48	scRNA_Pt2	1.69492	NCB	K
3	126	scRNA_Pt2	4.44915	NCB	K
4	277	scRNA_Pt2	9.78107	NCB	K
5	138	scRNA_Pt2	4.87288	NCB	K
6	93	scRNA_Pt2	3.2839	NCB	K
7	354	scRNA_Pt2	12.5	NCB	K
8	187	scRNA_Pt2	6.60311	NCB	K
9	127	scRNA_Pt2	4.48446	NCB	K
10	11	scRNA_Pt2	0.388418	NCB	K
11	3	scRNA_Pt2	0.105932	NCB	K
12	59	scRNA_Pt2	2.08333	NCB	K
13	89	scRNA_Pt2	3.14266	NCB	K
14	2	scRNA_Pt2	0.0706215	NCB	K
15	11	scRNA_Pt2	0.388418	NCB	K
16	13	scRNA_Pt2	0.45904	NCB	K
0	5	scRNA_Pt3	0.144051	NCB	H
1	485	scRNA_Pt3	13.9729	NCB	H
2	1828	scRNA_Pt3	52.6649	NCB	H
3	498	scRNA_Pt3	14.3475	NCB	H
4	254	scRNA_Pt3	7.31778	NCB	H
5	5	scRNA_Pt3	0.144051	NCB	H
6	157	scRNA_Pt3	4.52319	NCB	H
7	85	scRNA_Pt3	2.44886	NCB	H
8	8	scRNA_Pt3	0.230481	NCB	H
9	75	scRNA_Pt3	2.16076	NCB	H
10	43	scRNA_Pt3	1.23884	NCB	H
11	0	scRNA_Pt3	0	NCB	H
12	3	scRNA_Pt3	0.0864304	NCB	H
13	4	scRNA_Pt3	0.115241	NCB	H
14	4	scRNA_Pt3	0.115241	NCB	H
15	9	scRNA_Pt3	0.259291	NCB	H
16	8	scRNA_Pt3	0.230481	NCB	H
0	325	scRNA_Pt4	5.44571	CB	H
1	2043	scRNA_Pt4	34.2326	CB	H
2	1169	scRNA_Pt4	19.5878	CB	H
3	469	scRNA_Pt4	7.85858	CB	H
4	718	scRNA_Pt4	12.0308	CB	H
5	408	scRNA_Pt4	6.83646	CB	H
6	39	scRNA_Pt4	0.653485	CB	H
7	574	scRNA_Pt4	9.61796	CB	H
8	36	scRNA_Pt4	0.603217	CB	H
9	24	scRNA_Pt4	0.402145	CB	H
10	47	scRNA_Pt4	0.787534	CB	H
11	63	scRNA_Pt4	1.05563	CB	H
12	40	scRNA_Pt4	0.670241	CB	H
13	8	scRNA_Pt4	0.134048	CB	H
14	4	scRNA_Pt4	0.0670241	CB	H
15	1	scRNA_Pt4	0.016756	CB	H
16	0	scRNA_Pt4	0	CB	H
0	483	scRNA_Pt5	7.60151	CB	T
1	662	scRNA_Pt5	10.4186	CB	T
2	522	scRNA_Pt5	8.2153	CB	T
3	1315	scRNA_Pt5	20.6956	CB	T
4	189	scRNA_Pt5	2.9745	CB	T
5	509	scRNA_Pt5	8.0107	CB	T
6	1669	scRNA_Pt5	26.2669	CB	T
7	600	scRNA_Pt5	9.44287	CB	T
8	97	scRNA_Pt5	1.5266	CB	T
9	134	scRNA_Pt5	2.10891	CB	T
10	78	scRNA_Pt5	1.22757	CB	T
11	43	scRNA_Pt5	0.676739	CB	T
12	30	scRNA_Pt5	0.472144	CB	T
13	0	scRNA_Pt5	0	CB	T
14	23	scRNA_Pt5	0.361977	CB	T
15	0	scRNA_Pt5	0	CB	T
16	0	scRNA_Pt5	0	CB	T
0	1996	scRNA_Pt6	43.1008	NCB	T
1	180	scRNA_Pt6	3.88685	NCB	T
2	149	scRNA_Pt6	3.21745	NCB	T
3	315	scRNA_Pt6	6.80199	NCB	T
4	365	scRNA_Pt6	7.88167	NCB	T
5	789	scRNA_Pt6	17.0374	NCB	T
6	362	scRNA_Pt6	7.81689	NCB	T
7	244	scRNA_Pt6	5.26884	NCB	T
8	52	scRNA_Pt6	1.12287	NCB	T
9	23	scRNA_Pt6	0.496653	NCB	T
10	44	scRNA_Pt6	0.950119	NCB	T
11	27	scRNA_Pt6	0.583027	NCB	T
12	58	scRNA_Pt6	1.25243	NCB	T
13	21	scRNA_Pt6	0.453466	NCB	T
14	5	scRNA_Pt6	0.107968	NCB	T
15	1	scRNA_Pt6	0.0215936	NCB	T
16	0	scRNA_Pt6	0	NCB	T
0	2253	scRNA_Pt7	28.0154	CB	H
1	157	scRNA_Pt7	1.95225	CB	H
2	324	scRNA_Pt7	4.02885	CB	H
3	510	scRNA_Pt7	6.34171	CB	H
4	1719	scRNA_Pt7	21.3753	CB	H
5	247	scRNA_Pt7	3.07138	CB	H
6	695	scRNA_Pt7	8.64213	CB	H
7	1759	scRNA_Pt7	21.8727	CB	H
8	191	scRNA_Pt7	2.37503	CB	H
9	37	scRNA_Pt7	0.460085	CB	H
10	35	scRNA_Pt7	0.435215	CB	H
11	34	scRNA_Pt7	0.42278	CB	H
12	51	scRNA_Pt7	0.634171	CB	H
13	14	scRNA_Pt7	0.174086	CB	H
14	10	scRNA_Pt7	0.124347	CB	H
15	6	scRNA_Pt7	0.0746083	CB	H
16	0	scRNA_Pt7	0	CB	H
0	181	scRNA_Pt8	4.72215	NCB	T
1	92	scRNA_Pt8	2.40021	NCB	T
2	132	scRNA_Pt8	3.44378	NCB	T
3	2302	scRNA_Pt8	60.0574	NCB	T
4	361	scRNA_Pt8	9.41821	NCB	T
5	126	scRNA_Pt8	3.28724	NCB	T
6	62	scRNA_Pt8	1.61753	NCB	T
7	60	scRNA_Pt8	1.56535	NCB	T
8	274	scRNA_Pt8	7.14845	NCB	T
9	67	scRNA_Pt8	1.74798	NCB	T
10	20	scRNA_Pt8	0.521785	NCB	T
11	88	scRNA_Pt8	2.29585	NCB	T
12	30	scRNA_Pt8	0.782677	NCB	T
13	23	scRNA_Pt8	0.600052	NCB	T
14	2	scRNA_Pt8	0.0521785	NCB	T
15	5	scRNA_Pt8	0.130446	NCB	T
16	8	scRNA_Pt8	0.208714	NCB	T
0	1233	scRNA_Pt9	14.7048	NCB	W
1	1125	scRNA_Pt9	13.4168	NCB	W
2	1983	scRNA_Pt9	23.6494	NCB	W
3	572	scRNA_Pt9	6.82171	NCB	W
4	765	scRNA_Pt9	9.12343	NCB	W
5	769	scRNA_Pt9	9.17114	NCB	W
6	586	scRNA_Pt9	6.98867	NCB	W
7	269	scRNA_Pt9	3.20811	NCB	W
8	89	scRNA_Pt9	1.06142	NCB	W
9	47	scRNA_Pt9	0.560525	NCB	W
10	281	scRNA_Pt9	3.35122	NCB	W
11	371	scRNA_Pt9	4.42457	NCB	W
12	143	scRNA_Pt9	1.70543	NCB	W
13	34	scRNA_Pt9	0.405486	NCB	W
14	83	scRNA_Pt9	0.989863	NCB	W
15	14	scRNA_Pt9	0.166965	NCB	W
16	21	scRNA_Pt9	0.250447	NCB	W
0	895	scRNA_Pt10	36.9988	NCB	T
1	63	scRNA_Pt10	2.60438	NCB	T
2	69	scRNA_Pt10	2.85242	NCB	T
3	130	scRNA_Pt10	5.37412	NCB	T
4	361	scRNA_Pt10	14.9235	NCB	T
5	295	scRNA_Pt10	12.1951	NCB	T
6	19	scRNA_Pt10	0.785449	NCB	T
7	264	scRNA_Pt10	10.9136	NCB	T
8	89	scRNA_Pt10	3.67921	NCB	T
9	28	scRNA_Pt10	1.1575	NCB	T
10	32	scRNA_Pt10	1.32286	NCB	T
11	18	scRNA_Pt10	0.744109	NCB	T
12	60	scRNA_Pt10	2.48036	NCB	T
13	70	scRNA_Pt10	2.89376	NCB	T
14	6	scRNA_Pt10	0.248036	NCB	T
15	2	scRNA_Pt10	0.0826788	NCB	T
16	18	scRNA_Pt10	0.744109	NCB	T
0	107	scRNA_Pt11	1.92828	CB	H
1	3170	scRNA_Pt11	57.1274	CB	H
2	497	scRNA_Pt11	8.95657	CB	H
3	447	scRNA_Pt11	8.05551	CB	H
4	534	scRNA_Pt11	9.62336	CB	H
5	88	scRNA_Pt11	1.58587	CB	H
6	291	scRNA_Pt11	5.24419	CB	H
7	241	scRNA_Pt11	4.34312	CB	H
8	27	scRNA_Pt11	0.486574	CB	H
9	11	scRNA_Pt11	0.198234	CB	H
10	73	scRNA_Pt11	1.31555	CB	H
11	43	scRNA_Pt11	0.774914	CB	H
12	11	scRNA_Pt11	0.198234	CB	H
13	5	scRNA_Pt11	0.0901063	CB	H
14	1	scRNA_Pt11	0.0180213	CB	H
15	0	scRNA_Pt11	0	CB	H
16	3	scRNA_Pt11	0.0540638	CB	H
0	3327	scRNA_Pt12	45.1609	NCB	T
1	230	scRNA_Pt12	3.12203	NCB	T
2	778	scRNA_Pt12	10.5606	NCB	T
3	231	scRNA_Pt12	3.1356	NCB	T
4	624	scRNA_Pt12	8.4702	NCB	T
5	1344	scRNA_Pt12	18.2435	NCB	T
6	73	scRNA_Pt12	0.990905	NCB	T
7	132	scRNA_Pt12	1.79177	NCB	T
8	490	scRNA_Pt12	6.65128	NCB	T
9	18	scRNA_Pt12	0.244333	NCB	T
10	34	scRNA_Pt12	0.461518	NCB	T
11	38	scRNA_Pt12	0.515814	NCB	T
12	22	scRNA_Pt12	0.298629	NCB	T
13	12	scRNA_Pt12	0.162889	NCB	T
14	10	scRNA_Pt12	0.13574	NCB	T
15	4	scRNA_Pt12	0.0542962	NCB	T
16	0	scRNA_Pt12	0	NCB	T
0	2178	scRNA_Pt13	34.3642	CB	H
1	652	scRNA_Pt13	10.2872	CB	H
2	926	scRNA_Pt13	14.6103	CB	H
3	256	scRNA_Pt13	4.03913	CB	H
4	547	scRNA_Pt13	8.63048	CB	H
5	440	scRNA_Pt13	6.94225	CB	H
6	455	scRNA_Pt13	7.17892	CB	H
7	473	scRNA_Pt13	7.46292	CB	H
8	188	scRNA_Pt13	2.96624	CB	H
9	63	scRNA_Pt13	0.994004	CB	H
10	55	scRNA_Pt13	0.867782	CB	H
11	36	scRNA_Pt13	0.568003	CB	H
12	32	scRNA_Pt13	0.504891	CB	H
13	24	scRNA_Pt13	0.378668	CB	H
14	5	scRNA_Pt13	0.0788892	CB	H
15	5	scRNA_Pt13	0.0788892	CB	H
16	3	scRNA_Pt13	0.0473335	CB	H
0	1076	scRNA_Pt14	20.3595	NCB	H
1	78	scRNA_Pt14	1.47588	NCB	H
2	483	scRNA_Pt14	9.13907	NCB	H
3	357	scRNA_Pt14	6.75497	NCB	H
4	1012	scRNA_Pt14	19.1485	NCB	H
5	969	scRNA_Pt14	18.3349	NCB	H
6	429	scRNA_Pt14	8.11731	NCB	H
7	53	scRNA_Pt14	1.00284	NCB	H
8	319	scRNA_Pt14	6.03595	NCB	H
9	156	scRNA_Pt14	2.95175	NCB	H
10	73	scRNA_Pt14	1.38127	NCB	H
11	18	scRNA_Pt14	0.340587	NCB	H
12	159	scRNA_Pt14	3.00851	NCB	H
13	43	scRNA_Pt14	0.813623	NCB	H
14	8	scRNA_Pt14	0.151372	NCB	H
15	47	scRNA_Pt14	0.889309	NCB	H
16	5	scRNA_Pt14	0.0946074	NCB	H
0	350	scRNA_Pt15	21.7526	NCB	H
1	115	scRNA_Pt15	7.1473	NCB	H
2	235	scRNA_Pt15	14.6053	NCB	H
3	150	scRNA_Pt15	9.32256	NCB	H
4	135	scRNA_Pt15	8.3903	NCB	H
5	75	scRNA_Pt15	4.66128	NCB	H
6	119	scRNA_Pt15	7.3959	NCB	H
7	137	scRNA_Pt15	8.51461	NCB	H
8	157	scRNA_Pt15	9.75761	NCB	H
9	31	scRNA_Pt15	1.92666	NCB	H
10	39	scRNA_Pt15	2.42387	NCB	H
11	11	scRNA_Pt15	0.683654	NCB	H
12	37	scRNA_Pt15	2.29956	NCB	H
13	15	scRNA_Pt15	0.932256	NCB	H
14	0	scRNA_Pt15	0	NCB	H
15	1	scRNA_Pt15	0.0621504	NCB	H
16	2	scRNA_Pt15	0.124301	NCB	H
0	118	scRNA_Pt16	7.69231	CB	H
1	107	scRNA_Pt16	6.97523	CB	H
2	266	scRNA_Pt16	17.3403	CB	H
3	355	scRNA_Pt16	23.1421	CB	H
4	133	scRNA_Pt16	8.67014	CB	H
5	326	scRNA_Pt16	21.2516	CB	H
6	47	scRNA_Pt16	3.06389	CB	H
7	27	scRNA_Pt16	1.7601	CB	H
8	85	scRNA_Pt16	5.54107	CB	H
9	24	scRNA_Pt16	1.56454	CB	H
10	15	scRNA_Pt16	0.977836	CB	H
11	7	scRNA_Pt16	0.456323	CB	H
12	6	scRNA_Pt16	0.391134	CB	H
13	7	scRNA_Pt16	0.456323	CB	H
14	0	scRNA_Pt16	0	CB	H
15	4	scRNA_Pt16	0.260756	CB	H
16	7	scRNA_Pt16	0.456323	CB	H
0	136	scRNA_Pt17	10.9325	NCB	U
1	86	scRNA_Pt17	6.91318	NCB	U
2	46	scRNA_Pt17	3.69775	NCB	U
3	338	scRNA_Pt17	27.1704	NCB	U
4	99	scRNA_Pt17	7.9582	NCB	U
5	229	scRNA_Pt17	18.4084	NCB	U
6	96	scRNA_Pt17	7.71704	NCB	U
7	82	scRNA_Pt17	6.59164	NCB	U
8	17	scRNA_Pt17	1.36656	NCB	U
9	18	scRNA_Pt17	1.44695	NCB	U
10	45	scRNA_Pt17	3.61736	NCB	U
11	2	scRNA_Pt17	0.160772	NCB	U
12	12	scRNA_Pt17	0.96463	NCB	U
13	13	scRNA_Pt17	1.04502	NCB	U
14	3	scRNA_Pt17	0.241158	NCB	U
15	15	scRNA_Pt17	1.20579	NCB	U
16	7	scRNA_Pt17	0.562701	NCB	U
0	191	scRNA_Pt18	9.30799	CB	H
1	294	scRNA_Pt18	14.3275	CB	H
2	240	scRNA_Pt18	11.6959	CB	H
3	339	scRNA_Pt18	16.5205	CB	H
4	245	scRNA_Pt18	11.9396	CB	H
5	518	scRNA_Pt18	25.2437	CB	H
6	62	scRNA_Pt18	3.02144	CB	H
7	19	scRNA_Pt18	0.925926	CB	H
8	31	scRNA_Pt18	1.51072	CB	H
9	32	scRNA_Pt18	1.55945	CB	H
10	23	scRNA_Pt18	1.12086	CB	H
11	19	scRNA_Pt18	0.925926	CB	H
12	16	scRNA_Pt18	0.779727	CB	H
13	18	scRNA_Pt18	0.877193	CB	H
14	0	scRNA_Pt18	0	CB	H
15	2	scRNA_Pt18	0.0974659	CB	H
16	3	scRNA_Pt18	0.146199	CB	H
0	2148	scRNA_Pt19	48.1183	NCB	T
1	74	scRNA_Pt19	1.65771	NCB	T
2	79	scRNA_Pt19	1.76971	NCB	T
3	217	scRNA_Pt19	4.86111	NCB	T
4	224	scRNA_Pt19	5.01792	NCB	T
5	944	scRNA_Pt19	21.147	NCB	T
6	193	scRNA_Pt19	4.32348	NCB	T
7	287	scRNA_Pt19	6.42921	NCB	T
8	107	scRNA_Pt19	2.39695	NCB	T
9	44	scRNA_Pt19	0.985663	NCB	T
10	45	scRNA_Pt19	1.00806	NCB	T
11	43	scRNA_Pt19	0.963262	NCB	T
12	28	scRNA_Pt19	0.62724	NCB	T
13	13	scRNA_Pt19	0.291219	NCB	T
14	16	scRNA_Pt19	0.358423	NCB	T
15	2	scRNA_Pt19	0.0448029	NCB	T
16	0	scRNA_Pt19	0	NCB	T
0	217	scRNA_Pt20	4.90174	NCB	T
1	373	scRNA_Pt20	8.42557	NCB	T
2	788	scRNA_Pt20	17.7999	NCB	T
3	1095	scRNA_Pt20	24.7346	NCB	T
4	438	scRNA_Pt20	9.89383	NCB	T
5	217	scRNA_Pt20	4.90174	NCB	T
6	275	scRNA_Pt20	6.21188	NCB	T
7	699	scRNA_Pt20	15.7895	NCB	T
8	43	scRNA_Pt20	0.971312	NCB	T
9	154	scRNA_Pt20	3.47865	NCB	T
10	37	scRNA_Pt20	0.83578	NCB	T
11	35	scRNA_Pt20	0.790603	NCB	T
12	26	scRNA_Pt20	0.587305	NCB	T
13	11	scRNA_Pt20	0.248475	NCB	T
14	1	scRNA_Pt20	0.0225887	NCB	T
15	6	scRNA_Pt20	0.135532	NCB	T
16	12	scRNA_Pt20	0.271064	NCB	T
0	48	scRNA_Pt21	1.89349	NCB	T
1	501	scRNA_Pt21	19.7633	NCB	T
2	100	scRNA_Pt21	3.94477	NCB	T
3	816	scRNA_Pt21	32.1893	NCB	T
4	113	scRNA_Pt21	4.45759	NCB	T
5	142	scRNA_Pt21	5.60158	NCB	T
6	519	scRNA_Pt21	20.4734	NCB	T
7	40	scRNA_Pt21	1.57791	NCB	T
8	142	scRNA_Pt21	5.60158	NCB	T
9	22	scRNA_Pt21	0.86785	NCB	T
10	39	scRNA_Pt21	1.53846	NCB	T
11	19	scRNA_Pt21	0.749507	NCB	T
12	22	scRNA_Pt21	0.86785	NCB	T
13	6	scRNA_Pt21	0.236686	NCB	T
14	0	scRNA_Pt21	0	NCB	T
15	4	scRNA_Pt21	0.157791	NCB	T
16	2	scRNA_Pt21	0.0788955	NCB	T

## Sheet: Statistics_Source_Data_Fig4e
Cluster	Freq	Sample	Proportion	Outcome	Haplogroup
0	65	scRNA_Pt22	1.10544	Early_Recurrence	OTHER
1	71	scRNA_Pt22	1.20748	Early_Recurrence	OTHER
2	75	scRNA_Pt22	1.27551	Early_Recurrence	OTHER
3	27	scRNA_Pt22	0.459184	Early_Recurrence	OTHER
4	103	scRNA_Pt22	1.7517	Early_Recurrence	OTHER
5	161	scRNA_Pt22	2.7381	Early_Recurrence	OTHER
6	532	scRNA_Pt22	9.04762	Early_Recurrence	OTHER
7	247	scRNA_Pt22	4.20068	Early_Recurrence	OTHER
8	11	scRNA_Pt22	0.187075	Early_Recurrence	OTHER
9	10	scRNA_Pt22	0.170068	Early_Recurrence	OTHER
10	0	scRNA_Pt22	0	Early_Recurrence	OTHER
11	0	scRNA_Pt22	0	Early_Recurrence	OTHER
0	302	scRNA_Pt23	6.8018	Early_Recurrence	T
1	7	scRNA_Pt23	0.157658	Early_Recurrence	T
2	60	scRNA_Pt23	1.35135	Early_Recurrence	T
3	11	scRNA_Pt23	0.247748	Early_Recurrence	T
4	43	scRNA_Pt23	0.968468	Early_Recurrence	T
5	19	scRNA_Pt23	0.427928	Early_Recurrence	T
6	164	scRNA_Pt23	3.69369	Early_Recurrence	T
7	19	scRNA_Pt23	0.427928	Early_Recurrence	T
8	52	scRNA_Pt23	1.17117	Early_Recurrence	T
9	12	scRNA_Pt23	0.27027	Early_Recurrence	T
10	0	scRNA_Pt23	0	Early_Recurrence	T
11	1	scRNA_Pt23	0.0225225	Early_Recurrence	T
0	75	scRNA_Pt24	1.42126	Early_Recurrence	OTHER
1	170	scRNA_Pt24	3.22153	Early_Recurrence	OTHER
2	78	scRNA_Pt24	1.47811	Early_Recurrence	OTHER
3	104	scRNA_Pt24	1.97082	Early_Recurrence	OTHER
4	186	scRNA_Pt24	3.52473	Early_Recurrence	OTHER
5	72	scRNA_Pt24	1.36441	Early_Recurrence	OTHER
6	85	scRNA_Pt24	1.61076	Early_Recurrence	OTHER
7	127	scRNA_Pt24	2.40667	Early_Recurrence	OTHER
8	102	scRNA_Pt24	1.93292	Early_Recurrence	OTHER
9	4	scRNA_Pt24	0.0758006	Early_Recurrence	OTHER
10	6	scRNA_Pt24	0.113701	Early_Recurrence	OTHER
11	3	scRNA_Pt24	0.0568505	Early_Recurrence	OTHER
0	140	scRNA_Pt25	3.05877	Late_Recurrence	H
1	9	scRNA_Pt25	0.196635	Late_Recurrence	H
2	105	scRNA_Pt25	2.29408	Late_Recurrence	H
3	28	scRNA_Pt25	0.611754	Late_Recurrence	H
4	68	scRNA_Pt25	1.48569	Late_Recurrence	H
5	27	scRNA_Pt25	0.589906	Late_Recurrence	H
6	61	scRNA_Pt25	1.33275	Late_Recurrence	H
7	82	scRNA_Pt25	1.79157	Late_Recurrence	H
8	15	scRNA_Pt25	0.327726	Late_Recurrence	H
9	2	scRNA_Pt25	0.0436967	Late_Recurrence	H
10	12	scRNA_Pt25	0.26218	Late_Recurrence	H
11	2	scRNA_Pt25	0.0436967	Late_Recurrence	H
0	30	scRNA_Pt26	0.429553	Early_Recurrence	H
1	157	scRNA_Pt26	2.248	Early_Recurrence	H
2	335	scRNA_Pt26	4.79668	Early_Recurrence	H
3	52	scRNA_Pt26	0.744559	Early_Recurrence	H
4	191	scRNA_Pt26	2.73482	Early_Recurrence	H
5	30	scRNA_Pt26	0.429553	Early_Recurrence	H
6	164	scRNA_Pt26	2.34822	Early_Recurrence	H
7	36	scRNA_Pt26	0.515464	Early_Recurrence	H
8	80	scRNA_Pt26	1.14548	Early_Recurrence	H
9	9	scRNA_Pt26	0.128866	Early_Recurrence	H
10	0	scRNA_Pt26	0	Early_Recurrence	H
11	5	scRNA_Pt26	0.0715922	Early_Recurrence	H
0	44	scRNA_Pt27	0.66355	Late_Recurrence	OTHER
1	189	scRNA_Pt27	2.85025	Late_Recurrence	OTHER
2	118	scRNA_Pt27	1.77952	Late_Recurrence	OTHER
3	118	scRNA_Pt27	1.77952	Late_Recurrence	OTHER
4	65	scRNA_Pt27	0.980244	Late_Recurrence	OTHER
5	28	scRNA_Pt27	0.422259	Late_Recurrence	OTHER
6	133	scRNA_Pt27	2.00573	Late_Recurrence	OTHER
7	26	scRNA_Pt27	0.392098	Late_Recurrence	OTHER
8	91	scRNA_Pt27	1.37234	Late_Recurrence	OTHER
9	16	scRNA_Pt27	0.241291	Late_Recurrence	OTHER
10	1	scRNA_Pt27	0.0150807	Late_Recurrence	OTHER
11	1	scRNA_Pt27	0.0150807	Late_Recurrence	OTHER
0	21	scRNA_Pt28	0.333228	Early_Recurrence	T
1	83	scRNA_Pt28	1.31704	Early_Recurrence	T
2	58	scRNA_Pt28	0.920343	Early_Recurrence	T
3	115	scRNA_Pt28	1.82482	Early_Recurrence	T
4	202	scRNA_Pt28	3.20533	Early_Recurrence	T
5	52	scRNA_Pt28	0.825135	Early_Recurrence	T
6	126	scRNA_Pt28	1.99937	Early_Recurrence	T
7	246	scRNA_Pt28	3.90352	Early_Recurrence	T
8	33	scRNA_Pt28	0.523643	Early_Recurrence	T
9	16	scRNA_Pt28	0.253888	Early_Recurrence	T
10	1	scRNA_Pt28	0.015868	Early_Recurrence	T
11	3	scRNA_Pt28	0.0476039	Early_Recurrence	T
0	564	scRNA_Pt29	4.42076	Late_Recurrence	T
1	89	scRNA_Pt29	0.697602	Late_Recurrence	T
2	208	scRNA_Pt29	1.63035	Late_Recurrence	T
3	93	scRNA_Pt29	0.728954	Late_Recurrence	T
4	129	scRNA_Pt29	1.01113	Late_Recurrence	T
5	197	scRNA_Pt29	1.54413	Late_Recurrence	T
6	132	scRNA_Pt29	1.03464	Late_Recurrence	T
7	314	scRNA_Pt29	2.4612	Late_Recurrence	T
8	192	scRNA_Pt29	1.50494	Late_Recurrence	T
9	21	scRNA_Pt29	0.164603	Late_Recurrence	T
10	0	scRNA_Pt29	0	Late_Recurrence	T
11	6	scRNA_Pt29	0.0470293	Late_Recurrence	T
0	22	scRNA_Pt30	1.41935	Early_Recurrence	H
1	36	scRNA_Pt30	2.32258	Early_Recurrence	H
2	25	scRNA_Pt30	1.6129	Early_Recurrence	H
3	34	scRNA_Pt30	2.19355	Early_Recurrence	H
4	103	scRNA_Pt30	6.64516	Early_Recurrence	H
5	55	scRNA_Pt30	3.54839	Early_Recurrence	H
6	96	scRNA_Pt30	6.19355	Early_Recurrence	H
7	93	scRNA_Pt30	6	Early_Recurrence	H
8	65	scRNA_Pt30	4.19355	Early_Recurrence	H
9	1	scRNA_Pt30	0.0645161	Early_Recurrence	H
10	0	scRNA_Pt30	0	Early_Recurrence	H
11	0	scRNA_Pt30	0	Early_Recurrence	H
0	306	scRNA_Pt31	2.99208	Early_Recurrence	T
1	703	scRNA_Pt31	6.87396	Early_Recurrence	T
2	229	scRNA_Pt31	2.23917	Early_Recurrence	T
3	522	scRNA_Pt31	5.10414	Early_Recurrence	T
4	207	scRNA_Pt31	2.02405	Early_Recurrence	T
5	319	scRNA_Pt31	3.11919	Early_Recurrence	T
6	97	scRNA_Pt31	0.94847	Early_Recurrence	T
7	96	scRNA_Pt31	0.938692	Early_Recurrence	T
8	388	scRNA_Pt31	3.79388	Early_Recurrence	T
9	31	scRNA_Pt31	0.303119	Early_Recurrence	T
10	10	scRNA_Pt31	0.0977804	Early_Recurrence	T
11	1	scRNA_Pt31	0.00977804	Early_Recurrence	T
0	877	scRNA_Pt32	10.6561	Early_Recurrence	OTHER
1	90	scRNA_Pt32	1.09356	Early_Recurrence	OTHER
2	847	scRNA_Pt32	10.2916	Early_Recurrence	OTHER
3	51	scRNA_Pt32	0.619684	Early_Recurrence	OTHER
4	51	scRNA_Pt32	0.619684	Early_Recurrence	OTHER
5	151	scRNA_Pt32	1.83475	Early_Recurrence	OTHER
6	46	scRNA_Pt32	0.558931	Early_Recurrence	OTHER
7	25	scRNA_Pt32	0.303767	Early_Recurrence	OTHER
8	76	scRNA_Pt32	0.923451	Early_Recurrence	OTHER
9	12	scRNA_Pt32	0.145808	Early_Recurrence	OTHER
10	0	scRNA_Pt32	0	Early_Recurrence	OTHER
11	3	scRNA_Pt32	0.036452	Early_Recurrence	OTHER
0	85	scRNA_Pt33	1.32667	Early_Recurrence	OTHER
1	669	scRNA_Pt33	10.4417	Early_Recurrence	OTHER
2	159	scRNA_Pt33	2.48166	Early_Recurrence	OTHER
3	1037	scRNA_Pt33	16.1854	Early_Recurrence	OTHER
4	56	scRNA_Pt33	0.874044	Early_Recurrence	OTHER
5	266	scRNA_Pt33	4.15171	Early_Recurrence	OTHER
6	169	scRNA_Pt33	2.63774	Early_Recurrence	OTHER
7	41	scRNA_Pt33	0.639925	Early_Recurrence	OTHER
8	142	scRNA_Pt33	2.21633	Early_Recurrence	OTHER
9	11	scRNA_Pt33	0.171687	Early_Recurrence	OTHER
10	1	scRNA_Pt33	0.0156079	Early_Recurrence	OTHER
11	1	scRNA_Pt33	0.0156079	Early_Recurrence	OTHER
0	35	scRNA_Pt34	0.629044	Early_Recurrence	OTHER
1	153	scRNA_Pt34	2.74982	Early_Recurrence	OTHER
2	103	scRNA_Pt34	1.85119	Early_Recurrence	OTHER
3	115	scRNA_Pt34	2.06686	Early_Recurrence	OTHER
4	69	scRNA_Pt34	1.24012	Early_Recurrence	OTHER
5	120	scRNA_Pt34	2.15672	Early_Recurrence	OTHER
6	81	scRNA_Pt34	1.45579	Early_Recurrence	OTHER
7	49	scRNA_Pt34	0.880661	Early_Recurrence	OTHER
8	77	scRNA_Pt34	1.3839	Early_Recurrence	OTHER
9	12	scRNA_Pt34	0.215672	Early_Recurrence	OTHER
10	30	scRNA_Pt34	0.53918	Early_Recurrence	OTHER
11	1	scRNA_Pt34	0.0179727	Early_Recurrence	OTHER
0	285	scRNA_Pt35	5.91409	Early_Recurrence	H
1	469	scRNA_Pt35	9.73231	Early_Recurrence	H
2	136	scRNA_Pt35	2.82216	Early_Recurrence	H
3	91	scRNA_Pt35	1.88836	Early_Recurrence	H
4	195	scRNA_Pt35	4.04648	Early_Recurrence	H
5	163	scRNA_Pt35	3.38244	Early_Recurrence	H
6	131	scRNA_Pt35	2.71841	Early_Recurrence	H
7	90	scRNA_Pt35	1.86761	Early_Recurrence	H
8	81	scRNA_Pt35	1.68085	Early_Recurrence	H
9	14	scRNA_Pt35	0.290517	Early_Recurrence	H
10	23	scRNA_Pt35	0.477277	Early_Recurrence	H
11	3	scRNA_Pt35	0.0622536	Early_Recurrence	H
0	59	scRNA_Pt36	1.28568	Follow_Up	H
1	455	scRNA_Pt36	9.91501	Follow_Up	H
2	178	scRNA_Pt36	3.87884	Follow_Up	H
3	184	scRNA_Pt36	4.00959	Follow_Up	H
4	593	scRNA_Pt36	12.9222	Follow_Up	H
5	192	scRNA_Pt36	4.18392	Follow_Up	H
6	163	scRNA_Pt36	3.55197	Follow_Up	H
7	101	scRNA_Pt36	2.20092	Follow_Up	H
8	61	scRNA_Pt36	1.32927	Follow_Up	H
9	13	scRNA_Pt36	0.283286	Follow_Up	H
10	0	scRNA_Pt36	0	Follow_Up	H
11	1	scRNA_Pt36	0.0217912	Follow_Up	H
0	722	scRNA_Pt37	9.61897	Follow_Up	OTHER
1	121	scRNA_Pt37	1.61204	Follow_Up	OTHER
2	371	scRNA_Pt37	4.94271	Follow_Up	OTHER
3	352	scRNA_Pt37	4.68958	Follow_Up	OTHER
4	154	scRNA_Pt37	2.05169	Follow_Up	OTHER
5	321	scRNA_Pt37	4.27658	Follow_Up	OTHER
6	88	scRNA_Pt37	1.1724	Follow_Up	OTHER
7	137	scRNA_Pt37	1.82521	Follow_Up	OTHER
8	217	scRNA_Pt37	2.89102	Follow_Up	OTHER
9	15	scRNA_Pt37	0.19984	Follow_Up	OTHER
10	0	scRNA_Pt37	0	Follow_Up	OTHER
11	2	scRNA_Pt37	0.0266454	Follow_Up	OTHER
0	194	scRNA_Pt38	6.75958	Follow_Up	OTHER
1	36	scRNA_Pt38	1.25436	Follow_Up	OTHER
2	178	scRNA_Pt38	6.20209	Follow_Up	OTHER
3	10	scRNA_Pt38	0.348432	Follow_Up	OTHER
4	14	scRNA_Pt38	0.487805	Follow_Up	OTHER
5	93	scRNA_Pt38	3.24042	Follow_Up	OTHER
6	30	scRNA_Pt38	1.0453	Follow_Up	OTHER
7	21	scRNA_Pt38	0.731707	Follow_Up	OTHER
8	110	scRNA_Pt38	3.83275	Follow_Up	OTHER
9	5	scRNA_Pt38	0.174216	Follow_Up	OTHER
10	30	scRNA_Pt38	1.0453	Follow_Up	OTHER
11	4	scRNA_Pt38	0.139373	Follow_Up	OTHER
0	194	scRNA_Pt39	2.40248	Follow_Up	H
1	259	scRNA_Pt39	3.20743	Follow_Up	H
2	158	scRNA_Pt39	1.95666	Follow_Up	H
3	37	scRNA_Pt39	0.458204	Follow_Up	H
4	76	scRNA_Pt39	0.941176	Follow_Up	H
5	430	scRNA_Pt39	5.32508	Follow_Up	H
6	218	scRNA_Pt39	2.69969	Follow_Up	H
7	224	scRNA_Pt39	2.77399	Follow_Up	H
8	90	scRNA_Pt39	1.11455	Follow_Up	H
9	25	scRNA_Pt39	0.309598	Follow_Up	H
10	49	scRNA_Pt39	0.606811	Follow_Up	H
11	1	scRNA_Pt39	0.0123839	Follow_Up	H
0	156	scRNA_Pt40	2.64049	Follow_Up	H
1	102	scRNA_Pt40	1.72647	Follow_Up	H
2	329	scRNA_Pt40	5.56872	Follow_Up	H
3	171	scRNA_Pt40	2.89438	Follow_Up	H
4	107	scRNA_Pt40	1.8111	Follow_Up	H
5	216	scRNA_Pt40	3.65606	Follow_Up	H
6	154	scRNA_Pt40	2.60664	Follow_Up	H
7	81	scRNA_Pt40	1.37102	Follow_Up	H
8	87	scRNA_Pt40	1.47258	Follow_Up	H
9	20	scRNA_Pt40	0.338524	Follow_Up	H
10	15	scRNA_Pt40	0.253893	Follow_Up	H
11	2	scRNA_Pt40	0.0338524	Follow_Up	H
0	62	scRNA_Pt41	1.1814	Follow_Up	OTHER
1	141	scRNA_Pt41	2.68674	Follow_Up	OTHER
2	145	scRNA_Pt41	2.76296	Follow_Up	OTHER
3	144	scRNA_Pt41	2.7439	Follow_Up	OTHER
4	74	scRNA_Pt41	1.41006	Follow_Up	OTHER
5	153	scRNA_Pt41	2.9154	Follow_Up	OTHER
6	74	scRNA_Pt41	1.41006	Follow_Up	OTHER
7	34	scRNA_Pt41	0.647866	Follow_Up	OTHER
8	119	scRNA_Pt41	2.26753	Follow_Up	OTHER
9	7	scRNA_Pt41	0.133384	Follow_Up	OTHER
10	2	scRNA_Pt41	0.0381098	Follow_Up	OTHER
11	1	scRNA_Pt41	0.0190549	Follow_Up	OTHER
0	69	scRNA_Pt42	2.60377	Follow_Up	OTHER
1	53	scRNA_Pt42	2	Follow_Up	OTHER
2	89	scRNA_Pt42	3.35849	Follow_Up	OTHER
3	104	scRNA_Pt42	3.92453	Follow_Up	OTHER
4	43	scRNA_Pt42	1.62264	Follow_Up	OTHER
5	45	scRNA_Pt42	1.69811	Follow_Up	OTHER
6	39	scRNA_Pt42	1.4717	Follow_Up	OTHER
7	9	scRNA_Pt42	0.339623	Follow_Up	OTHER
8	67	scRNA_Pt42	2.5283	Follow_Up	OTHER
9	5	scRNA_Pt42	0.188679	Follow_Up	OTHER
10	9	scRNA_Pt42	0.339623	Follow_Up	OTHER
11	0	scRNA_Pt42	0	Follow_Up	OTHER
0	339	scRNA_Pt43	4.65468	Late_Recurrence	OTHER
1	167	scRNA_Pt43	2.29301	Late_Recurrence	OTHER
2	177	scRNA_Pt43	2.43032	Late_Recurrence	OTHER
3	69	scRNA_Pt43	0.947412	Late_Recurrence	OTHER
4	80	scRNA_Pt43	1.09845	Late_Recurrence	OTHER
5	126	scRNA_Pt43	1.73006	Late_Recurrence	OTHER
6	55	scRNA_Pt43	0.755183	Late_Recurrence	OTHER
7	143	scRNA_Pt43	1.96348	Late_Recurrence	OTHER
8	19	scRNA_Pt43	0.260882	Late_Recurrence	OTHER
9	17	scRNA_Pt43	0.23342	Late_Recurrence	OTHER
10	0	scRNA_Pt43	0	Late_Recurrence	OTHER
11	4	scRNA_Pt43	0.0549224	Late_Recurrence	OTHER
0	156	scRNA_Pt44	3.08972	Early_Recurrence	T
1	13	scRNA_Pt44	0.257477	Early_Recurrence	T
2	37	scRNA_Pt44	0.732818	Early_Recurrence	T
3	6	scRNA_Pt44	0.118835	Early_Recurrence	T
4	42	scRNA_Pt44	0.831848	Early_Recurrence	T
5	3	scRNA_Pt44	0.0594177	Early_Recurrence	T
6	14	scRNA_Pt44	0.277283	Early_Recurrence	T
7	8	scRNA_Pt44	0.158447	Early_Recurrence	T
8	10	scRNA_Pt44	0.198059	Early_Recurrence	T
9	1	scRNA_Pt44	0.0198059	Early_Recurrence	T
10	2	scRNA_Pt44	0.0396118	Early_Recurrence	T
11	0	scRNA_Pt44	0	Early_Recurrence	T
0	205	scRNA_Pt45	15.1627	Follow_Up	T
1	1	scRNA_Pt45	0.0739645	Follow_Up	T
2	35	scRNA_Pt45	2.58876	Follow_Up	T
3	1	scRNA_Pt45	0.0739645	Follow_Up	T
4	1	scRNA_Pt45	0.0739645	Follow_Up	T
5	6	scRNA_Pt45	0.443787	Follow_Up	T
6	14	scRNA_Pt45	1.0355	Follow_Up	T
7	2	scRNA_Pt45	0.147929	Follow_Up	T
8	0	scRNA_Pt45	0	Follow_Up	T
9	1	scRNA_Pt45	0.0739645	Follow_Up	T
10	1	scRNA_Pt45	0.0739645	Follow_Up	T
11	0	scRNA_Pt45	0	Follow_Up	T
0	46	scRNA_Pt46	1.34858	Early_Recurrence	H
1	22	scRNA_Pt46	0.644972	Early_Recurrence	H
2	53	scRNA_Pt46	1.5538	Early_Recurrence	H
3	40	scRNA_Pt46	1.17268	Early_Recurrence	H
4	32	scRNA_Pt46	0.938141	Early_Recurrence	H
5	25	scRNA_Pt46	0.732923	Early_Recurrence	H
6	18	scRNA_Pt46	0.527704	Early_Recurrence	H
7	15	scRNA_Pt46	0.439754	Early_Recurrence	H
8	5	scRNA_Pt46	0.146585	Early_Recurrence	H
9	3	scRNA_Pt46	0.0879507	Early_Recurrence	H
10	0	scRNA_Pt46	0	Early_Recurrence	H
11	0	scRNA_Pt46	0	Early_Recurrence	H
0	129	scRNA_Pt47	2.32265	Follow_Up	H
1	296	scRNA_Pt47	5.32949	Follow_Up	H
2	106	scRNA_Pt47	1.90853	Follow_Up	H
3	172	scRNA_Pt47	3.09687	Follow_Up	H
4	224	scRNA_Pt47	4.03313	Follow_Up	H
5	116	scRNA_Pt47	2.08858	Follow_Up	H
6	221	scRNA_Pt47	3.97911	Follow_Up	H
7	43	scRNA_Pt47	0.774217	Follow_Up	H
8	44	scRNA_Pt47	0.792222	Follow_Up	H
9	9	scRNA_Pt47	0.162045	Follow_Up	H
10	0	scRNA_Pt47	0	Follow_Up	H
11	14	scRNA_Pt47	0.252071	Follow_Up	H
0	5	scRNA_Pt48	0.111807	Late_Recurrence	OTHER
1	34	scRNA_Pt48	0.760286	Late_Recurrence	OTHER
2	52	scRNA_Pt48	1.16279	Late_Recurrence	OTHER
3	29	scRNA_Pt48	0.648479	Late_Recurrence	OTHER
4	113	scRNA_Pt48	2.52683	Late_Recurrence	OTHER
5	42	scRNA_Pt48	0.939177	Late_Recurrence	OTHER
6	35	scRNA_Pt48	0.782648	Late_Recurrence	OTHER
7	66	scRNA_Pt48	1.47585	Late_Recurrence	OTHER
8	38	scRNA_Pt48	0.849732	Late_Recurrence	OTHER
9	9	scRNA_Pt48	0.201252	Late_Recurrence	OTHER
10	0	scRNA_Pt48	0	Late_Recurrence	OTHER
11	3	scRNA_Pt48	0.0670841	Late_Recurrence	OTHER
0	373	scRNA_Pt49	3.77683	Follow_Up	OTHER
1	25	scRNA_Pt49	0.253139	Follow_Up	OTHER
2	84	scRNA_Pt49	0.850547	Follow_Up	OTHER
3	34	scRNA_Pt49	0.344269	Follow_Up	OTHER
4	133	scRNA_Pt49	1.3467	Follow_Up	OTHER
5	99	scRNA_Pt49	1.00243	Follow_Up	OTHER
6	113	scRNA_Pt49	1.14419	Follow_Up	OTHER
7	129	scRNA_Pt49	1.3062	Follow_Up	OTHER
8	68	scRNA_Pt49	0.688538	Follow_Up	OTHER
9	6	scRNA_Pt49	0.0607533	Follow_Up	OTHER
10	2	scRNA_Pt49	0.0202511	Follow_Up	OTHER
11	1	scRNA_Pt49	0.0101256	Follow_Up	OTHER
0	754	scRNA_Pt50	9.01806	Early_Recurrence	OTHER
1	150	scRNA_Pt50	1.79404	Early_Recurrence	OTHER
2	157	scRNA_Pt50	1.87777	Early_Recurrence	OTHER
3	49	scRNA_Pt50	0.586054	Early_Recurrence	OTHER
4	131	scRNA_Pt50	1.5668	Early_Recurrence	OTHER
5	71	scRNA_Pt50	0.849181	Early_Recurrence	OTHER
6	53	scRNA_Pt50	0.633895	Early_Recurrence	OTHER
7	15	scRNA_Pt50	0.179404	Early_Recurrence	OTHER
8	97	scRNA_Pt50	1.16015	Early_Recurrence	OTHER
9	3	scRNA_Pt50	0.0358809	Early_Recurrence	OTHER
10	0	scRNA_Pt50	0	Early_Recurrence	OTHER
11	3	scRNA_Pt50	0.0358809	Early_Recurrence	OTHER
0	163	scRNA_Pt51	1.12375	Follow_Up	OTHER
1	657	scRNA_Pt51	4.52947	Follow_Up	OTHER
2	440	scRNA_Pt51	3.03344	Follow_Up	OTHER
3	591	scRNA_Pt51	4.07446	Follow_Up	OTHER
4	316	scRNA_Pt51	2.17856	Follow_Up	OTHER
5	190	scRNA_Pt51	1.30989	Follow_Up	OTHER
6	469	scRNA_Pt51	3.23337	Follow_Up	OTHER
7	312	scRNA_Pt51	2.15098	Follow_Up	OTHER
8	198	scRNA_Pt51	1.36505	Follow_Up	OTHER
9	38	scRNA_Pt51	0.261979	Follow_Up	OTHER
10	0	scRNA_Pt51	0	Follow_Up	OTHER
11	3	scRNA_Pt51	0.0206825	Follow_Up	OTHER
0	50	scRNA_Pt52	0.774114	Follow_Up	OTHER
1	110	scRNA_Pt52	1.70305	Follow_Up	OTHER
2	155	scRNA_Pt52	2.39975	Follow_Up	OTHER
3	144	scRNA_Pt52	2.22945	Follow_Up	OTHER
4	149	scRNA_Pt52	2.30686	Follow_Up	OTHER
5	79	scRNA_Pt52	1.2231	Follow_Up	OTHER
6	236	scRNA_Pt52	3.65382	Follow_Up	OTHER
7	60	scRNA_Pt52	0.928936	Follow_Up	OTHER
8	65	scRNA_Pt52	1.00635	Follow_Up	OTHER
9	8	scRNA_Pt52	0.123858	Follow_Up	OTHER
10	1	scRNA_Pt52	0.0154823	Follow_Up	OTHER
11	2	scRNA_Pt52	0.0309645	Follow_Up	OTHER

## Sheet: Statistics_Source_Data_Fig5a
Term	Pathway Overlap	P-value	Odds Ratio	Genes
Reactive Oxygen Species Pathway	3/49	0.0198403	5.54239	GCLC	GPX3	FES
Apical Junction	6/198	0.0298265	2.67015	ADAM23	SIRPA	PARVA	MADCAM1	PIK3CB	TRAF1
TNF-alpha Signaling via NF-kB	6/199	0.0304638	2.65619	EHD1	IL1B	PLAUR	G0S2	TRAF1	VEGFA
G2-M Checkpoint	6/199	0.0304638	2.65619	PRMT5	NASP	NUMA1	INCENP	NCL	DMD
Complement	6/200	0.03111	2.64236	EHD1	SERPINA1	CTSL	PLAUR	MT3	L3MBTL4
Epithelial Mesenchymal Transition	6/200	0.03111	2.64236	GREM1	ANPEP	ADAM12	SERPINH1	PLAUR	VEGFA
Notch Signaling	2/32	0.0541318	5.64639	TCF7L2	FZD7
Hedgehog Signaling	2/36	0.0667081	4.98113	L1CAM	VEGFA
IL-2/STAT5 Signaling	5/198	0.0846875	2.20415	MYO1C	IL2RA	TRAF1	DHRS3	COCH
Interferon Gamma Response	5/199	0.0860851	2.19268	CD40	DHX58	IRF5	IFI30	FCGR1A
mTORC1 Signaling	5/199	0.0860851	2.19268	GCLC	SERPINH1	SSR1	IFI30	ABCF2
Xenobiotic Metabolism	5/199	0.0860851	2.19268	GCLC	AKR1C3	BCAR1	CES1	GNMT
Inflammatory Response	5/200	0.0874947	2.18133	CD40	SLC31A2	IL1B	PLAUR	MEFV
KRAS Signaling Up	5/200	0.0874947	2.18133	IL1B	PLAUR	TLR8	G0S2	TRAF1
Apical Surface	2/44	0.0943249	4.03075	PLAUR	ADAM10
Protein Secretion	3/96	0.103757	2.73505	STX12	ADAM10	SCAMP3
Unfolded Protein Response	3/112	0.145152	2.33173	NOP14	SSR1	VEGFA
Myogenesis	4/199	0.20691	1.73773	MYO1C	GPX3	ADAM12	DMD
Glycolysis	4/199	0.20691	1.73773	NSDHL	GCLC	NASP	VEGFA
Allograft Rejection	4/200	0.209347	1.72878	CD40	IGSF6	IL1B	IL2RA
Cholesterol Homeostasis	2/74	0.215946	2.3478	NSDHL	PLAUR
IL-6/JAK/STAT3 Signaling	2/87	0.272417	1.98745	IL1B	IL2RA
Interferon Alpha Response	2/97	0.315838	1.77737	DHX58	IFI30
Angiogenesis	1/36	0.346753	2.40925	VEGFA
Wnt-beta Catenin Signaling	1/42	0.39155	2.05607	NCSTN
Mitotic Spindle	3/199	0.414925	1.29116	NUMA1	INCENP	BCAR1
E2F Targets	3/200	0.418055	1.28454	NASP	GINS3	CCP110
Fatty Acid Metabolism	2/156	0.549187	1.09324	NSDHL	G0S2
UV Response Up	2/158	0.556093	1.07911	PTPRD	GPX3
Apoptosis	2/161	0.56631	1.0586	GPX3	IL1B
Estrogen Response Late	2/197	0.675662	0.861624	UNC13B	SERPINA1
Estrogen Response Early	2/198	0.678354	0.857185	KRT8	DHRS3
p53 Pathway	2/198	0.678354	0.857185	CCP110	IFI30
Hypoxia	2/200	0.683685	0.848443	PLAUR	VEGFA
KRAS Signaling Dn	2/200	0.683685	0.848443	TCF7L1	MEFV
Androgen Response	1/100	0.694142	0.849072	KRT8
Pperoxisome	1/104	0.708332	0.815937	DHRS3
Bile Acid Metabolism	1/112	0.734776	0.756832	GNMT
Spermatogenesis	1/135	0.79823	0.626215	PIAS2
Coagulation	1/138	0.805304	0.612412	SERPINA1
DNA Repair	1/149	0.829194	0.566586	POLA1
heme Metabolism	1/198	0.904747	0.424627	GCLC
Adipogenesis	1/200	0.906993	0.420317	GPX3

## Sheet: Statistics_Source_Data_Fig5b
Term	Pathway Overlap	P-value	Odds Ratio	Genes
mTORC1 Signaling	5/200	0.00905106	4.13577	GCLC	SERPINH1	SSR1	IFI30	ABCF2
Hedgehog Signaling	2/36	0.0218934	9.336	L1CAM	VEGFA
Apical Surface	2/44	0.0318146	7.55467	PLAUR	ADAM10
IL-2/STAT5 Signaling	4/199	0.0382077	3.28172	MYO1C	TRAF1	COCH	DHRS3
Reactive Oxygen Species Pathway	2/49	0.0387502	6.74928	GCLC	GPX3
TNF-alpha Signaling via NF-kB	4/200	0.0388027	3.26481	IL1B	PLAUR	TRAF1	VEGFA
G2-M Checkpoint	4/200	0.0388027	3.26481	NASP	NUMA1	INCENP	NCL
Epithelial Mesenchymal Transition	4/200	0.0388027	3.26481	ANPEP	SERPINH1	PLAUR	VEGFA
Inflammatory Response	4/200	0.0388027	3.26481	SLC31A2	IL1B	PLAUR	MEFV
Glycolysis	4/200	0.0388027	3.26481	NSDHL	GCLC	NASP	VEGFA
KRAS Signaling Up	4/200	0.0388027	3.26481	IL1B	PLAUR	TLR8	TRAF1
Cholesterol Homeostasis	2/74	0.080426	4.40022	NSDHL	PLAUR
Protein Secretion	2/96	0.12434	3.36664	STX12	ADAM10
Interferon Alpha Response	2/97	0.126454	3.33103	DHX58	IFI30
Interferon Gamma Response	3/200	0.134664	2.41641	DHX58	IFI30	FCGR1A
Complement	3/200	0.134664	2.41641	SERPINA1	PLAUR	MT3
Unfolded Protein Response	2/113	0.161322	2.84858	SSR1	VEGFA
Notch Signaling	1/32	0.184543	5.07988	FZD7
Angiogenesis	1/36	0.205093	4.49841	VEGFA
Wnt-beta Catenin Signaling	1/42	0.234959	3.83895	NCSTN
UV Response Up	2/158	0.265451	2.02226	PTPRD	GPX3
Apoptosis	2/161	0.272509	1.9838	GPX3	IL1B
Mitotic Spindle	2/199	0.361004	1.59805	NUMA1	INCENP
Hypoxia	2/200	0.363291	1.5899	PLAUR	VEGFA
Estrogen Response Early	2/200	0.363291	1.5899	KRT8	DHRS3
Myogenesis	2/200	0.363291	1.5899	MYO1C	GPX3
Apical Junction	2/200	0.363291	1.5899	SIRPA	TRAF1
E2F Targets	2/200	0.363291	1.5899	NASP	GINS3
Allograft Rejection	2/200	0.363291	1.5899	IGSF6	IL1B
IL-6/JAK/STAT3 Signaling	1/87	0.426163	1.82604	IL1B
Androgen Response	1/100	0.471974	1.58522	KRT8
Pperoxisome	1/104	0.485326	1.52335	DHRS3
Spermatogenesis	1/135	0.578057	1.1691	PIAS2
Coagulation	1/138	0.586098	1.14332	SERPINA1
DNA Repair	1/150	0.616771	1.0506	POLA1
Fatty Acid Metabolism	1/158	0.635956	0.996664	NSDHL
Adipogenesis	1/200	0.722087	0.784637	GPX3
Estrogen Response Late	1/200	0.722087	0.784637	SERPINA1
Xenobiotic Metabolism	1/200	0.722087	0.784637	GCLC
p53 Pathway	1/200	0.722087	0.784637	IFI30
heme Metabolism	1/200	0.722087	0.784637	GCLC
KRAS Signaling Dn	1/200	0.722087	0.784637	MEFV

## Sheet: Statistics_Source_Data_Fig5c
Term	Pathway Overlap	P-value	Odds Ratio	Genes
Superoxide dismutase complex	8/227	0.000102451	6.03323	GCLC	SLC31A2	GPX3	IL1B	IFI30	MT3	RAI14	VEGFA
Protein tyrosine phosphatase complex	8/263	0.000279962	5.17199	PTPRD	FCRL5	NCL	SIRPA	DUSP18	PTPN13	CD22	VEGFA
Integrin alphav-beta3 complex	6/142	0.000294518	7.19628	MCAM	PLAUR	SIRPA	ESCO2	L1CAM	VEGFA
Filamentous actin	3/24	0.00045905	22.871	MYO1C	SPECC1L	FSCN3
BCL-2 complex	17/1079	0.000478378	2.73743	GPR15	MCAM	KRT8	PLAUR	TRAF1	PTPN13	VEGFA	GCLC	HMGN5	TP53I3	ANPEP	NCL	IL1B	CYP1B1	TLR8	FSCN3	CD22
Spanning component of plasma membrane	32/2798	0.000546551	2.08328	LMBR1L	KCNE1	SERPINA1	GPR61	NCSTN	CYSLTR2	FAM168A	ANPEP	SERPINH1	SIRPA	GSG1L	FCGR1A	DRD4	SEMA6B	GPR15	SLC31A2	SMAGP	MCAM	FZD7	PLAUR	ADAM10	LYZ	L1CAM	PTPN13	VEGFA	PTPRD	FCGR2A	IL1B	CSPG5	TLR8	CD22	DDR2
Myosin IX complex	2/6	0.000590156	79.476	MYO1C	COCH
Bcl-2 family protein complex	18/1233	0.000791243	2.53592	GPR15	MCAM	KRT8	PLAUR	TRAF1	PTPN13	VEGFA	GCLC	HMGN5	TP53I3	FCGR2A	ANPEP	NCL	IL1B	CYP1B1	TLR8	FSCN3	CD22
IgG B cell receptor complex	4/68	0.000922475	10.0655	FCGR2A	FCRL5	FCGR1A	CD22
Type III intermediate filament	15/946	0.00098343	2.72489	SERPINA1	MCAM	FZD7	MACC1	KRT8	PLAUR	LYZ	L1CAM	MT3	VEGFA	ANPEP	IL1B	SERPINH1	FSCN3	DDR2
NLRP1 inflammasome complex	3/32	0.00108405	16.5551	NLRX1	IL1B	MEFV
5-lipoxygenase complex	4/77	0.00146709	8.82058	NCSTN	CYSLTR2	IL1B	ADAM10
Phagolysosome	6/199	0.00171715	5.05631	RAB20	FCGR2A	IL1B	MEFV	LYZ	FCGR1A
IPAF inflammasome complex	2/10	0.00174123	39.73	IL1B	MEFV
Metaphase plate	5/150	0.00271072	5.57603	TFCP2	NUMA1	DCTN2	INCENP	L1CAM
Chromocenter	2/13	0.00298073	28.8902	INCENP	ESCO2
Slit-Robo signaling complex	3/47	0.00330692	10.903	ADAM10	VEGFA	DDR2
Dendritic microtubule	3/50	0.00394245	10.2056	NUMA1	FSCN3	PTPN13
Cytoplasmic nucleosome	2/16	0.004529	22.696	PLAUR	PTPN13
Pericentric heterochromatin	2/16	0.004529	22.696	INCENP	ESCO2
RSF complex	3/53	0.00464747	9.59177	TFCP2	IL1B	MT3
interleukin-6 receptor complex	3/57	0.00569919	8.87948	IL1RN	IL1B	SERPINH1
Spindle matrix	2/18	0.00572679	19.857	DCTN2	NUMA1
membrane-bounded vesicle	34/3516	0.00627728	1.72097	STX12	IL1RN	SERPINA1	NUMA1	DCTN2	LUZP1	TRHDE	COCH	NCSTN	RAB20	ANPEP	SERPINH1	SIRPA	FCGR1A	HGD	GPX3	SMAGP	KRT8	PLAUR	ADAM10	LYZ	PTPN13	MT3	VEGFA	PTPRD	TP53I3	MYO1C	FCGR2A	WDR60	NCL	IL1B	CSPG5	CD22	DDR2
Extracellular exosome	28/2740	0.00670021	1.78968	STX12	IL1RN	SERPINA1	NUMA1	DCTN2	LUZP1	TRHDE	COCH	NCSTN	ANPEP	SERPINH1	SIRPA	HGD	GPX3	KRT8	PLAUR	ADAM10	LYZ	PTPN13	PTPRD	TP53I3	MYO1C	FCGR2A	WDR60	NCL	IL1B	CD22	DDR2
protein-carbohydrate complex	4/118	0.00681862	5.63657	L1CAM	LYZ	CD22	DDR2
Calprotectin complex	4/119	0.00702178	5.58727	SERPINA1	IL1B	LYZ	FCGR1A
S100A8 complex	7/351	0.00717115	3.3116	RBP7	IL1RN	IL1B	PLAUR	LYZ	DDR2	VEGFA
Extracellular vesicle	28/2754	0.00717753	1.77904	STX12	IL1RN	SERPINA1	NUMA1	DCTN2	LUZP1	TRHDE	COCH	NCSTN	ANPEP	SERPINH1	SIRPA	HGD	GPX3	KRT8	PLAUR	ADAM10	LYZ	PTPN13	PTPRD	TP53I3	MYO1C	FCGR2A	WDR60	NCL	IL1B	CD22	DDR2
Extracellular organelle	28/2755	0.00721268	1.77828	STX12	IL1RN	SERPINA1	NUMA1	DCTN2	LUZP1	TRHDE	COCH	NCSTN	ANPEP	SERPINH1	SIRPA	HGD	GPX3	KRT8	PLAUR	ADAM10	LYZ	PTPN13	PTPRD	TP53I3	MYO1C	FCGR2A	WDR60	NCL	IL1B	CD22	DDR2
interleukin-1 receptor complex	4/121	0.00744003	5.49121	IL1RN	IL1B	TLR8	MEFV
Myosin VI complex	4/121	0.00744003	5.49121	MYO1C	ANPEP	FSCN3	COCH
IgD B cell receptor complex	3/64	0.00785882	7.85775	GCLC	FCGR2A	CD22
IgD immunoglobulin complex	3/64	0.00785882	7.85775	GCLC	FCGR2A	CD22
Extracellular ferritin complex	4/123	0.00787438	5.39837	IL1RN	SERPINA1	GPX3	IL1B
Plasma membrane part	26/2517	0.00794956	1.7963	KCNE1	IGSF6	CATSPER2	TRHDE	NCSTN	CYSLTR2	CAMK2N1	ANPEP	ABCF2	DRD4	SEMA6B	UNC13A	GPR15	SLC31A2	SMAGP	MCAM	KRT8	PLAUR	ADAM10	DHRS3	PTPRD	CATSPERB	MYO1C	CSPG5	GPR101	DDR2
Pyroptosome complex	2/22	0.00850435	15.8824	IL1B	MEFV
RES complex	5/200	0.00905106	4.13577	POLA1	RARG	SSR1	AATK	DRD4
IgM immunoglobulin complex	4/129	0.00927657	5.13769	SERPINA1	FCGR2A	FCRL5	CD22
Integrin alphav-beta5 complex	3/68	0.00928152	7.3727	PLAUR	L1CAM	VEGFA
Ferritin complex	6/283	0.00946629	3.50795	CHIT1	IL1RN	SERPINA1	IL1B	LYZ	VEGFA
Type VI protein secretion system complex	3/69	0.00965912	7.26063	TFCP2	IL1B	MEFV
Complement component C1 complex	3/69	0.00965912	7.26063	SERPINA1	FCGR2A	FCGR1A
STING complex	4/132	0.0100349	5.01651	NLRX1	IL1B	MACC1	DHX58
Cytoplasmic chromatin	2/24	0.0100774	14.4371	PLAUR	PTPN13
Extracellular region part	35/3766	0.0102083	1.64593	STX12	IL1RN	SERPINA1	NUMA1	DCTN2	LUZP1	TRHDE	COCH	C1QTNF4	NCSTN	ANPEP	SERPINH1	SIRPA	HGD	GPX3	MCAM	KRT8	PLAUR	ADAM10	LYZ	PTPN13	MT3	VEGFA	CHIT1	PTPRD	TP53I3	MYO1C	FCGR2A	WDR60	CD109	NCL	IL1B	CHI3L2	CD22	DDR2
Intrinsic component of membrane	46/5308	0.0102267	1.57689	LMBR1L	STX12	KCNE1	RARG	IGSF6	CATSPER2	TMEM63B	AATK	GPR61	TRHDE	NSDHL	NCSTN	CYSLTR2	SLC17A9	ANPEP	ANKAR	SIRPA	GSG1L	SSR1	FCGR1A	ABCF2	DRD4	TAS2R5	SEMA6B	GPR15	FCRL5	SLC31A2	SMAGP	MCAM	FZD7	PLAUR	ADAM10	CASD1	L1CAM	DHRS3	PTPRD	SLC9A5	CATSPERB	FCGR2A	CD109	MGAT4B	CSPG5	TLR8	GPR101	CD22	DDR2
Integral component of membrane	45/5180	0.0107905	1.57506	LMBR1L	STX12	KCNE1	RARG	IGSF6	CATSPER2	TMEM63B	AATK	GPR61	TRHDE	NSDHL	NCSTN	CYSLTR2	SLC17A9	ANPEP	ANKAR	SIRPA	GSG1L	SSR1	FCGR1A	ABCF2	DRD4	TAS2R5	SEMA6B	GPR15	FCRL5	SLC31A2	SMAGP	MCAM	FZD7	PLAUR	ADAM10	CASD1	L1CAM	DHRS3	PTPRD	SLC9A5	CATSPERB	FCGR2A	MGAT4B	CSPG5	TLR8	GPR101	CD22	DDR2
Myosin X complex	3/73	0.0112584	6.84435	MYO1C	CSPG5	FSCN3
IgG immunoglobulin complex	9/576	0.0112827	2.59699	IL1RN	SERPINA1	FCGR2A	FCRL5	IL1B	LYZ	FCGR1A	CD22	VEGFA
t-UTP complex	2/26	0.0117689	13.2327	NCL	WDR46
Cell wall	12/898	0.0118898	2.23618	CHIT1	POLA1	HGD	IL1B	SERPINH1	SSR1	ESCO2	CASD1	LYZ	FCGR1A	PTPN13	VEGFA
Intracellular canaliculus	2/27	0.0126581	12.7027	KRT8	L1CAM
laminin-1 complex	4/144	0.0134666	4.58374	NCL	KRT8	GATA6	FSCN3
Integrin alpha5-beta1 complex	4/154	0.0168357	4.27599	ANPEP	IL1B	PLAUR	VEGFA
S100A9 complex	6/324	0.0174359	3.04927	IL1RN	IL1B	LYZ	FCGR1A	ABCF2	VEGFA
laminin-5 complex	4/156	0.0175671	4.2193	IL1B	PLAUR	FSCN3	VEGFA
Lytic vacuole	8/522	0.018366	2.53199	CHIT1	KCNE1	NCSTN	ANPEP	IL1B	CSPG5	TLR8	IFI30
Lysosome	8/523	0.0185548	2.52695	CHIT1	KCNE1	NCSTN	ANPEP	IL1B	CSPG5	TLR8	IFI30
ACF complex	2/33	0.0185764	10.241	ADAM10	FCGR1A
Membrane part	52/6384	0.0196381	1.4827	LMBR1L	RARG	AATK	GPR61	NSDHL	CYSLTR2	ANPEP	SIRPA	CYP1B1	TAS2R5	SEMA6B	UNC13A	FCRL5	KRT8	PLAUR	ADAM10	CASD1	SLC9A5	CATSPERB	CD109	TLR8	DDR2	STX12	KCNE1	IGSF6	CATSPER2	TMEM63B	TRHDE	NCSTN	SLC17A9	CAMK2N1	ANKAR	SERPINH1	GSG1L	SSR1	FCGR1A	ABCF2	DRD4	GPR15	SLC31A2	SMAGP	MCAM	FZD7	L1CAM	DHRS3	PTPRD
voltage-gated calcium channel complex	2/34	0.0196564	9.9205	CATSPER2	CATSPERB
Survivin complex	7/429	0.0197761	2.68872	NUMA1	INCENP	IL1B	PLAUR	FSCN3	TRAF1	VEGFA
Protein complex involved in cell-cell adhesion	6/334	0.0199212	2.9548	ANPEP	MCAM	IL1B	SERPINH1	LYZ	VEGFA
Galectin complex	6/334	0.0199212	2.9548	ANPEP	MCAM	IL1B	SERPINH1	LYZ	VEGFA
Type III protein secretion system complex	4/163	0.0202822	4.03211	IL1B	SSR1	ESCO2	MEFV
Nuclear matrix	3/95	0.0226668	5.20188	POLA1	NUMA1	KRT8
Peptidase inhibitor complex	3/96	0.0232921	5.14568	SERPINA1	ANPEP	MACC1
Elastic fiber	4/171	0.0236858	3.8374	SERPINA1	IL1B	LYZ	VEGFA
Mucus layer	7/446	0.0238385	2.58235	CYSLTR2	SERPINA1	ANPEP	IL1B	KRT8	LYZ	VEGFA
Pinosome	3/97	0.0239267	5.09068	RAB20	MYO1C	FCGR1A
Weibel-Palade body	3/99	0.0252238	4.98412	MCAM	IL1B	VEGFA
Extracellular region	38/4434	0.0254295	1.50322	STX12	IL1RN	SERPINA1	NUMA1	DCTN2	LUZP1	CLEC18B	IFI30	TRHDE	COCH	C1QTNF4	NCSTN	ANPEP	SERPINH1	SIRPA	HGD	GPX3	MCAM	KRT8	PLAUR	ADAM10	LYZ	PTPN13	MT3	VEGFA	CHIT1	PTPRD	TP53I3	MYO1C	FCGR2A	WDR60	CD109	NCL	IL1B	CHI3L2	CSPG5	CD22	DDR2
Aster	4/176	0.0259789	3.7249	NUMA1	DCTN2	INCENP	CYP1B1
AIM2 inflammasome complex	2/41	0.0279178	8.13703	IL1B	MEFV
PCNA complex	10/785	0.0280147	2.1062	POLA1	HMGN5	MCAM	IL1B	GINS3	KRT8	SERPINH1	CYP1B1	LYZ	VEGFA
DNA polymerase processivity factor complex	10/785	0.0280147	2.1062	POLA1	HMGN5	MCAM	IL1B	GINS3	KRT8	SERPINH1	CYP1B1	LYZ	VEGFA
Caspase complex	6/365	0.0291344	2.69537	NUMA1	IL1B	DHX58	TRAF1	MEFV	VEGFA
Organelle	56/7121	0.0292325	1.42988	RARG	NUMA1	CCDC127	WIPF2	AATK	GPR61	DUSP18	IFI30	WDR46	NSDHL	HMGN5	ZNF566	HGD	TTC31	KRT8	ADAM10	ESCO2	TRAF1	CASD1	FTSJ3	RBP7	SLC9A5	INCENP	NCL	RAI14	STX12	CATSPER2	DCTN2	LUZP1	NCSTN	RAB20	FAM168A	SLC17A9	BAHD1	ZMAT5	ANKAR	SERPINH1	LEO1	SSR1	ABCF2	KLHDC10	ARHGEF33	SLC31A2	SMAGP	GINS3	L1CAM
Actin cortical patch	3/105	0.0293386	4.68952	MYO1C	WIPF2	FSCN3
Fc receptor complex	4/185	0.0304331	3.53807	FCGR2A	FCRL5	IL1B	FCGR1A
Integrin alpha4-beta1 complex	4/185	0.0304331	3.53807	ANPEP	IL1B	FCGR1A	VEGFA
Spine apparatus	3/107	0.0307844	4.59887	SERPINA1	NUMA1	ESCO2
light-harvesting complex, core complex	3/107	0.0307844	4.59887	GPR15	ANPEP	DDR2
B875 antenna complex	3/107	0.0307844	4.59887	GPR15	ANPEP	DDR2
Invadopodium membrane	1/5	0.0313522	39.4226	PLAUR
interleukin-20 receptor complex	1/5	0.0313522	39.4226	VEGFA
Investment cone	1/5	0.0313522	39.4226	DCTN2
Rhabdomere membrane	1/5	0.0313522	39.4226	ESCO2
Cell hair	1/5	0.0313522	39.4226	KRT8
Endoplasmic reticulum-Golgi intermediate compartment	3/108	0.0315212	4.55484	SERPINA1	ANPEP	SERPINH1
Endocytic patch	3/108	0.0315212	4.55484	MYO1C	WIPF2	FSCN3
Dinoflagellate epicone	5/276	0.031538	2.96443	POLA1	SERPINA1	IL1B	ESCO2	LYZ
Kinetochore microtubule	3/109	0.0322671	4.51164	NUMA1	INCENP	MTUS2
gamma-secretase complex	5/278	0.0323859	2.94241	NCSTN	TFCP2	IL1B	ADAM10	VEGFA
interleukin-3 receptor complex	2/45	0.0331585	7.3786	SIRPA	CD22
Fc-gamma receptor I complex	2/47	0.0359118	7.04996	FCGR2A	FCGR1A
Vacuole	13/1180	0.0370295	1.82788	STX12	KCNE1	SLC31A2	CLEC18B	IFI30	MEFV	CHIT1	NCSTN	ANPEP	IL1B	CSPG5	TLR8	FCGR1A
trimethylamine-N-oxide reductase complex	1/6	0.0375047	31.5365	IGSF6
Nucleosomal methylation activator complex	1/6	0.0375047	31.5365	NUMA1
tetraspanin-enriched microdomain	1/6	0.0375047	31.5365	ADAM10
Asymmetric synapse	1/6	0.0375047	31.5365	GSG1L
Cdc73/Paf1 complex	1/6	0.0375047	31.5365	LEO1
Central element	1/6	0.0375047	31.5365	INCENP
LYSP100-associated nuclear domain	3/116	0.0377458	4.23066	CD109	IFI30	DRD4
Apical complex	14/1315	0.0395853	1.76861	IL1RN	KCNE1	SERPINA1	HGD	NUMA1	MCAM	KRT8	LYZ	L1CAM	PTPN13	COCH	VEGFA	ANPEP	IL1B
Fc-gamma receptor III complex	2/50	0.0402006	6.60833	FCGR2A	FCGR1A
Nuclear periphery	3/119	0.0402303	4.12062	POLA1	NUMA1	KRT8
Integral component of plasma membrane	16/1570	0.0403303	1.69921	SEMA6B	KCNE1	IGSF6	GPR15	SLC31A2	SMAGP	PLAUR	TRHDE	PTPRD	NCSTN	CYSLTR2	ANPEP	CSPG5	GPR101	DRD4	DDR2
Intracellular organelle	52/6642	0.0406134	1.3975	RARG	NUMA1	CCDC127	WIPF2	AATK	GPR61	DUSP18	NSDHL	HMGN5	ZNF566	HGD	TTC31	KRT8	ADAM10	ESCO2	TRAF1	CASD1	FTSJ3	RBP7	SLC9A5	INCENP	NCL	RAI14	STX12	CATSPER2	DCTN2	LUZP1	NCSTN	RAB20	FAM168A	SLC17A9	BAHD1	ZMAT5	ANKAR	SERPINH1	LEO1	SSR1	ABCF2	KLHDC10	SLC31A2	SMAGP	GINS3	L1CAM	MT3	DHRS3	VEGFA
interleukin-12 complex	7/504	0.0419508	2.27418	IL1RN	FCGR2A	IL1B	SIRPA	TLR8	FCGR1A	VEGFA
BAK complex	4/206	0.0424844	3.16687	DOCK6	GPR15	IL1B	VEGFA
Protease inhibitor complex	5/301	0.043167	2.71059	SERPINA1	IL1B	SERPINH1	PLAUR	ADAM10
Dynactin complex	1/7	0.0436183	26.2791	DCTN2
Type III site-specific deoxyribonuclease complex	1/7	0.0436183	26.2791	DHX58
Meiotic spindle pole	1/7	0.0436183	26.2791	NUMA1
Mitochondrial derivative	1/7	0.0436183	26.2791	DCTN2
Pilus shaft	1/7	0.0436183	26.2791	SERPINH1
Chromosome segregation-directing complex	1/7	0.0436183	26.2791	LYZ
Equatorial cell cortex	1/7	0.0436183	26.2791	INCENP
Unconventional myosin complex	1/7	0.0436183	26.2791	MYO1C
ATP-binding cassette (ABC) transporter complex	1/7	0.0436183	26.2791	ABCF2
membrane-bounded organelle	52/6672	0.043914	1.38803	RARG	NUMA1	CCDC127	WIPF2	AATK	GPR61	DUSP18	IFI30	WDR46	NSDHL	HMGN5	ZNF566	HGD	TTC31	ADAM10	ESCO2	TRAF1	CASD1	FTSJ3	RBP7	SLC9A5	INCENP	NCL	RAI14	STX12	CATSPER2	LUZP1	RAB20	FAM168A	SLC17A9	BAHD1	ZMAT5	SERPINH1	LEO1	SSR1	ABCF2	KLHDC10	ARHGEF33	SLC31A2	SMAGP	GINS3	L1CAM	MT3	DHRS3	VEGFA	POLA1
Silver ion transmembrane transporter complex	2/53	0.0446722	6.21867	GCLC	SLC31A2
Copper ion transmembrane transporter complex	2/53	0.0446722	6.21867	GCLC	SLC31A2
Cus cation efflux complex	2/53	0.0446722	6.21867	GCLC	SLC31A2
Platelet alpha granule lumen	2/54	0.046202	6.09877	SERPINA1	VEGFA
Extracellular space	14/1348	0.0470564	1.72179	IL1RN	SERPINA1	GPX3	MCAM	LYZ	MT3	VEGFA	CHIT1	C1QTNF4	WDR60	ANPEP	CD109	IL1B	CHI3L2
NF-kappaB complex	10/864	0.0485628	1.90346	GCLC	FCGR2A	IL1B	PLAUR	CYP1B1	TLR8	TRAF1	MEFV	FCGR1A	VEGFA
Endothelial microparticle	2/56	0.0493185	5.8723	MCAM	VEGFA
Calcium channel complex	2/56	0.0493185	5.8723	CATSPERB	CATSPER2
Excinuclease repair complex	1/8	0.0496935	22.5238	POLA1
Neuron to neuron synapse	1/8	0.0496935	22.5238	GSG1L
preribosome, small subunit precursor	1/8	0.0496935	22.5238	FTSJ3
Astrocyte projection	1/8	0.0496935	22.5238	MT3
CatSper complex	1/8	0.0496935	22.5238	CATSPER2
Chromatin silencing complex	1/8	0.0496935	22.5238	BAHD1
IgM B cell receptor complex	3/130	0.0500274	3.76162	FCGR2A	FCRL5	CD22
Lipopolysaccharide receptor complex	2/57	0.0509047	5.76524	IL1B	FCGR1A
CBF3 complex	2/57	0.0509047	5.76524	INCENP	PIAS2
Thrombospondin complex	5/317	0.051804	2.56949	SEMA6B	IL1B	SIRPA	ADAM10	VEGFA
Microvesicle	5/317	0.051804	2.56949	MCAM	IL1B	PLAUR	ADAM10	VEGFA
Cytoplasmic vesicle	13/1245	0.0528318	1.72543	STX12	SERPINA1	SMAGP	ADAM10	MEFV	MT3	VEGFA	NCSTN	RAB20	MYO1C	IL1B	CSPG5	FCGR1A
Cortical microtubule cytoskeleton	3/133	0.0528834	3.67426	NUMA1	DCTN2	CYP1B1
Intracellular vesicle	13/1247	0.053382	1.72245	STX12	SERPINA1	SMAGP	ADAM10	MEFV	MT3	VEGFA	NCSTN	RAB20	MYO1C	IL1B	CSPG5	FCGR1A
Intrinsic component of plasma membrane	16/1632	0.0539434	1.62849	SEMA6B	KCNE1	IGSF6	GPR15	SLC31A2	SMAGP	PLAUR	TRHDE	PTPRD	NCSTN	CYSLTR2	ANPEP	CSPG5	GPR101	DRD4	DDR2
LUBAC complex	2/59	0.0541314	5.56239	DHX58	TRAF1
Ski complex	4/225	0.0554023	2.89181	GPR15	FCRL5	LUZP1	DRD4
Glutathione hydrolase complex	2/60	0.0557713	5.46621	ANPEP	KRT8
Cyst wall	3/137	0.0568113	3.56385	CHIT1	KRT8	VEGFA
Aryl hydrocarbon receptor complex	4/228	0.0576159	2.85264	GCLC	IL1B	CYP1B1	VEGFA
Chromatin	6/437	0.0602445	2.23681	RARG	HMGN5	NASP	INCENP	BAHD1	ESCO2
cytoplasmic, membrane-bounded vesicle	12/1147	0.0608657	1.7227	STX12	NCSTN	SERPINA1	RAB20	MYO1C	SMAGP	IL1B	ADAM10	CSPG5	FCGR1A	MT3	VEGFA
glycine-gated chloride channel complex	1/10	0.0617291	17.5168	LEO1
Invadopodium	1/10	0.0617291	17.5168	PLAUR
Mesosome	1/10	0.0617291	17.5168	LYZ
Postsynaptic density membrane	1/10	0.0617291	17.5168	ADAM10
Postsynaptic specialization membrane	1/10	0.0617291	17.5168	ADAM10
Endospore external encapsulating structure	1/10	0.0617291	17.5168	LYZ
Fc-alpha receptor I complex	1/10	0.0617291	17.5168	FCGR1A
Endoplasmic reticulum	3/142	0.0619106	3.43479	NSDHL	SERPINH1	SSR1
Dense fibrillar component	2/66	0.0659651	4.95225	NCL	WDR46
Dendritic spine neck	4/239	0.0661329	2.71759	RARG	TFCP2	IL1B	VEGFA
Sperm individualization complex	1/11	0.0676901	15.7643	DCTN2
Lateral element	1/11	0.0676901	15.7643	INCENP
Outer mucus layer	1/11	0.0676901	15.7643	PLAUR
CERF complex	1/11	0.0676901	15.7643	LYZ
Dimethyl sulfoxide reductase complex	1/11	0.0676901	15.7643	IGSF6
GPI-anchor transamidase complex	1/11	0.0676901	15.7643	LYZ
Grb2-Shc complex	1/11	0.0676901	15.7643	FCGR1A
Perinuclear endoplasmic reticulum	1/11	0.0676901	15.7643	ADAM10
WICH complex	2/67	0.0677205	4.87582	GPX3	WIPF2
Heterochromatin	2/67	0.0677205	4.87582	INCENP	ESCO2
Interferon regulatory factor 3 complex	3/148	0.0683013	3.29166	IL1B	DHX58	TLR8
B cell receptor complex	7/566	0.069318	2.01547	FCGR2A	FCRL5	ANPEP	LYZ	FCGR1A	CD22	VEGFA
Myosin V complex	2/68	0.0694914	4.8017	MYO1C	FSCN3
Acid phosphatase complex	3/150	0.070496	3.24654	SERPINA1	LYZ	CD22
Preribosome	2/70	0.0730784	4.66	WDR46	FTSJ3
Endolysosome membrane	1/12	0.0736135	14.3304	TLR8
G-protein coupled receptor heterodimeric complex	1/12	0.0736135	14.3304	CYSLTR2
G-protein coupled receptor homodimeric complex	1/12	0.0736135	14.3304	LYZ
XY body	1/12	0.0736135	14.3304	ESCO2
Microtubule minus-end	2/71	0.074894	4.59223	NUMA1	DCTN2
Intracellular membrane-bounded organelle	47/6143	0.075765	1.32775	STX12	RARG	CATSPER2	NUMA1	CCDC127	WIPF2	AATK	GPR61	DUSP18	NSDHL	HMGN5	RAB20	FAM168A	SLC17A9	BAHD1	ZMAT5	SERPINH1	LEO1	SSR1	ZNF566	ABCF2	KLHDC10	HGD	SLC31A2	SMAGP	GINS3	TTC31	ADAM10	ESCO2	TRAF1	CASD1	L1CAM	MT3	DHRS3	FTSJ3	VEGFA	RBP7	POLA1	GCLC	SLC9A5	MYO1C	NASP	WDR60	INCENP	NCL	CD22
Cation channel complex	3/155	0.0761203	3.13895	KCNE1	CATSPERB	CATSPER2
New mitotic spindle pole body	1/13	0.0794996	13.1356	INCENP
Specific granule membrane	1/13	0.0794996	13.1356	LYZ
Cell wall-bounded periplasmic space	1/13	0.0794996	13.1356	PIAS2
DSIF complex	2/74	0.080426	4.40022	SLC31A2	LEO1
Membrane microdomain	4/257	0.0814007	2.52193	STX12	KCNE1	MYO1C	SERPINH1
Membrane raft	4/257	0.0814007	2.52193	STX12	KCNE1	MYO1C	SERPINH1
Phosphopyruvate hydratase complex	3/160	0.0819367	3.03822	SERPINA1	IFI30	LYZ
Plasma membrane-derived chromatophore	3/162	0.0843159	2.9997	GPR15	LEO1	DDR2
Glial cell projection	1/14	0.0853486	12.1245	MT3
Nucleolar preribosome	1/14	0.0853486	12.1245	NCL
Photoreceptor outer segment membrane	1/14	0.0853486	12.1245	DHRS3
Cell surface	8/715	0.0855015	1.82245	KCNE1	ANPEP	CD109	MCAM	ADAM10	CSPG5	L1CAM	VEGFA
Fc-epsilon receptor I complex	2/77	0.0860808	4.22357	IL1RN	FCGR1A
Tumor necrosis factor receptor superfamily complex	3/164	0.0867245	2.96213	IL1B	TRAF1	MEFV
Golgi-associated vesicle	2/79	0.0899156	4.11345	ADAM10	CSPG5
Dendritic filopodium	2/79	0.0899156	4.11345	SIRPA	FSCN3
Eyespot apparatus	2/79	0.0899156	4.11345	CHIT1	GPR15
Periplasmic space	6/487	0.0903474	1.99914	CHIT1	IGSF6	ANPEP	SIRPA	ESCO2	LYZ
Cyclin D3-CDK6 complex	1/15	0.0911606	11.2579	NCL
Autophagosome	2/80	0.0918518	4.06051	IL1B	MEFV
Fatty acid synthase complex	7/607	0.0922033	1.87376	NSDHL	TP53I3	IL1B	KRT8	TRAF1	PTPN13	VEGFA
Nucleolus organizer region	2/82	0.0957606	3.9586	NCL	U1
Rad51C-XRCC3 complex	2/83	0.0977327	3.90953	CHIT1	IL1B
HDA1 complex	2/83	0.0977327	3.90953	NASP	SERPINH1
Autosome	4/276	0.0992369	2.3435	POLA1	BAHD1	ESCO2	MT3
CST complex	2/84	0.0997163	3.86166	POLA1	SERPINA1
Cortical microtubule	2/84	0.0997163	3.86166	NUMA1	DCTN2
Secretory granule lumen	2/85	0.101711	3.81494	SERPINA1	VEGFA
Inhibin complex	3/176	0.101773	2.75499	MCAM	KRT8	VEGFA
Chromosome	9/870	0.102309	1.68417	POLA1	RARG	HMGN5	NASP	NUMA1	DCTN2	INCENP	BAHD1	ESCO2
Endolysosome	1/17	0.102675	9.8497	TLR8
Myosin II filament	1/17	0.102675	9.8497	FSCN3
Elg1 RFC-like complex	1/17	0.102675	9.8497	PIAS2
Nuclear replisome	1/17	0.102675	9.8497	POLA1
Axonal growth cone	1/17	0.102675	9.8497	L1CAM
Postsynaptic density	3/177	0.103071	2.73902	CAMK2N1	ADAM10	MT3
Postsynaptic specialization	3/177	0.103071	2.73902	CAMK2N1	ADAM10	MT3
Phagocytic vesicle	2/86	0.103717	3.76933	STX12	RAB20
Nucleus	40/5234	0.103784	1.29938	STX12	RARG	CATSPER2	NUMA1	CCDC127	WIPF2	GPR61	DUSP18	HMGN5	FAM168A	SLC17A9	BAHD1	ZMAT5	LEO1	ZNF566	ABCF2	KLHDC10	HGD	SLC31A2	SMAGP	GINS3	TTC31	ADAM10	TRAF1	CASD1	L1CAM	MT3	DHRS3	FTSJ3	RBP7	POLA1	GCLC	SLC9A5	MYO1C	NASP	WDR60	INCENP	NCL	CD22	RAI14
Phagolysosome membrane	1/18	0.108378	9.26984	MEFV
Basal labyrinth	1/18	0.108378	9.26984	ANPEP
Cytosolic creatine kinase complex	1/18	0.108378	9.26984	MT3
Replisome	1/18	0.108378	9.26984	POLA1
Costamere	1/18	0.108378	9.26984	KRT8
Terminal web	2/89	0.1098	3.6388	ANPEP	RAI14
chromosome, centromeric region	3/183	0.111001	2.64691	DCTN2	INCENP	ESCO2
Chromosomal part	8/760	0.111054	1.70937	POLA1	RARG	HMGN5	NASP	DCTN2	INCENP	BAHD1	ESCO2
Exine	2/90	0.111848	3.59727	CHIT1	COCH
Cohesin core heterodimer	1/19	0.114045	8.75441	PIAS2
CBM complex	3/186	0.115051	2.60312	CHIT1	IL1RN	SERPINH1
Activin A complex	4/294	0.117665	2.19602	IL1B	GATA6	SERPINH1	VEGFA
Granular component	2/93	0.118051	3.47815	NCL	WDR46
Transmembrane transporter complex	4/295	0.118731	2.18836	KCNE1	CATSPERB	CATSPER2	ABCF2
Glycoprotein complex	1/20	0.119676	8.29323	KRT8
Protein farnesyltransferase complex	1/20	0.119676	8.29323	TRAF1
Adenylyltransferase complex	1/20	0.119676	8.29323	MEFV
Collagen sheet	1/20	0.119676	8.29323	VEGFA
Contractile vacuolar membrane	1/20	0.119676	8.29323	MYO1C
dystrophin-associated glycoprotein complex	1/20	0.119676	8.29323	KRT8
Spore wall	2/94	0.120138	3.44017	PTPRD	LYZ
Macropinosome	2/94	0.120138	3.44017	RAB20	FCGR1A
Glycoprotein Ib-IX-V complex	2/94	0.120138	3.44017	FCGR2A	ANPEP
Spindle pole body	3/190	0.120538	2.54692	L1CAM	FTSJ3	VEGFA
Excitatory synapse	3/190	0.120538	2.54692	CAMK2N1	ADAM10	MT3
NMS complex	2/95	0.122235	3.40301	HGD	LYZ
Chloroplast inner membrane	3/192	0.123317	2.51971	CHIT1	SERPINA1	DRD4
Tic complex	3/193	0.124715	2.50632	CHIT1	SERPINA1	DRD4
Apoptotic body	3/193	0.124715	2.50632	NUMA1	IL1B	VEGFA
Basal cortex	1/21	0.125272	7.87817	DCTN2
Plastid inner membrane	3/194	0.12612	2.49308	CHIT1	SERPINA1	DRD4
Transporter complex	4/302	0.126304	2.13619	KCNE1	CATSPERB	CATSPER2	ABCF2
Glycocalyx	3/196	0.128945	2.46699	FCGR2A	IL1B	VEGFA
Mitotic spindle pole body	1/22	0.130832	7.50265	INCENP
BRISC complex	1/22	0.130832	7.50265	NUMA1
GMP reductase complex	1/22	0.130832	7.50265	KRT8
Endoplasmic reticulum lumen	3/198	0.131794	2.44144	SERPINA1	SERPINH1	PLAUR
plastid-encoded plastid RNA polymerase complex A	2/100	0.132847	3.22857	ANPEP	LYZ
Pollen wall	2/100	0.132847	3.22857	CHIT1	COCH
Extrachromosomal DNA	2/100	0.132847	3.22857	HGD	ESCO2
Nucleolar chromatin	2/101	0.134994	3.1958	NCL	U1
Epsilon DNA polymerase complex	2/101	0.134994	3.1958	POLA1	GINS3
Whole membrane	12/1324	0.135404	1.47622	STX12	KCNE1	NCSTN	NLRX1	RAB20	MYO1C	ANPEP	SERPINH1	CSPG5	TLR8	FCGR1A	MT3
GO:0000803	1/23	0.136357	7.16126	ESCO2
bacteroid-containing symbiosome	1/23	0.136357	7.16126	NLRX1
Nuclear aryl hydrocarbon receptor complex	1/23	0.136357	7.16126	CYP1B1
Peribacteroid membrane	1/23	0.136357	7.16126	NLRX1
Pwp2p-containing subcomplex of 90S preribosome	1/23	0.136357	7.16126	WDR46
ATPase complex	1/23	0.136357	7.16126	ABCF2
ATPase dependent transmembrane transport complex	1/23	0.136357	7.16126	ABCF2
cellular component	60/8430	0.141062	1.23073	DOCK6	RARG	NUMA1	CCDC127	WIPF2	AATK	GPR61	DUSP18	IFI30	WDR46	NSDHL	HMGN5	ZNF566	HGD	TTC31	KRT8	ADAM10	ESCO2	TRAF1	CASD1	FTSJ3	RBP7	SLC9A5	INCENP	NCL	RAI14	STX12	CATSPER2	TMEM63B	DCTN2	LUZP1	FAM221A	NCSTN	RAB20	FAM168A	SLC17A9	BAHD1	ZMAT5	ANKAR	SERPINH1	LEO1	SSR1	ABCF2	KLHDC10	ARHGEF33	SLC31A2
Ectoplasm	2/104	0.141482	3.10133	ANPEP	RAI14
Cytoplasmic membrane-bounded vesicle lumen	2/104	0.141482	3.10133	SERPINA1	VEGFA
Vesicle lumen	2/105	0.143659	3.07107	SERPINA1	VEGFA
Golgi membrane	7/684	0.145247	1.65401	STX12	SERPINA1	NUMA1	MGAT4B	ADAM10	CSPG5	TLR8
bacterial-type flagellum hook	1/25	0.147304	6.56382	ANPEP
interleukin-28 receptor complex	1/25	0.147304	6.56382	TLR8
Cytosolic aryl hydrocarbon receptor complex	1/25	0.147304	6.56382	CYP1B1
U12-type spliceosomal complex	1/25	0.147304	6.56382	ZMAT5
6-phosphofructokinase complex	1/25	0.147304	6.56382	MCAM
Cholinergic synapse	2/107	0.148036	3.01227	UNC13A	SLC17A9
BAX complex	7/689	0.149119	1.64146	GCLC	IL1B	PLAUR	CYP1B1	TRAF1	PTPN13	VEGFA
Transforming growth factor beta type I receptor homodimeric complex	2/108	0.150234	2.9837	CD109	VEGFA
Microspike	2/108	0.150234	2.9837	PLAUR	FSCN3
Egg coat	2/108	0.150234	2.9837	CATSPERB	CATSPER2
Thorny excrescence	1/26	0.152725	6.30095	UNC13A
nucleotide-excision repair factor 2 complex	1/26	0.152725	6.30095	GCLC
Intracellular ferritin complex	1/26	0.152725	6.30095	SERPINA1
Shc-Grb2-Sos complex	1/26	0.152725	6.30095	FCGR2A
Basilar dendrite	1/26	0.152725	6.30095	IFI30
Nuclear transcriptional repressor complex	1/26	0.152725	6.30095	BAHD1
90S preribosome	1/26	0.152725	6.30095	WDR46
Macronucleus	2/110	0.15465	2.92815	ESCO2	GPR101
Microtubule bundle	2/110	0.15465	2.92815	NUMA1	INCENP
Z disc	2/110	0.15465	2.92815	KCNE1	KRT8
ATPase inhibitor complex	2/110	0.15465	2.92815	SLC9A5	SLC17A9
Starch grain	2/111	0.156868	2.90114	GPX3	MT3
Membrane region	4/329	0.157321	1.95602	STX12	KCNE1	MYO1C	SERPINH1
Vacuolar part	7/700	0.15781	1.61448	STX12	NCSTN	ANPEP	CSPG5	TLR8	IFI30	FCGR1A
Lamin filament	1/27	0.158112	6.0583	NUMA1
Sieve plate	1/27	0.158112	6.0583	VEGFA
preribosome, large subunit precursor	1/27	0.158112	6.0583	FTSJ3
COMA complex	2/112	0.159092	2.87462	SERPINA1	AATK
Astral microtubule	2/113	0.161322	2.84858	NUMA1	DCTN2
Vacuolar lumen	2/113	0.161322	2.84858	CSPG5	IFI30
Macropinocytic cup	1/28	0.163465	5.83363	RAB20
Nuclear RNA-directed RNA polymerase complex	1/28	0.163465	5.83363	SSR1
Presynaptic active zone	1/28	0.163465	5.83363	UNC13A
Site of double-strand break	1/28	0.163465	5.83363	ESCO2
Basal plasma membrane	1/28	0.163465	5.83363	MYO1C
Nascent polypeptide-associated complex	4/336	0.165793	1.9141	GCLC	HGD	IL1B	VEGFA
Intermediate filament cytoskeleton	3/222	0.167578	2.17123	NCSTN	SLC31A2	KRT8
laminin-8 complex	1/29	0.168785	5.625	KRT8
RNA-directed RNA polymerase complex	1/29	0.168785	5.625	SSR1
Nuclear replication fork	1/29	0.168785	5.625	POLA1
pre-autophagosomal structure	1/29	0.168785	5.625	STX12
Cell cortex	3/223	0.169128	2.16125	NUMA1	NCL	RAI14
Nuclear chromosome part	5/461	0.170038	1.74513	POLA1	RARG	NASP	INCENP	ESCO2
Cell	57/8073	0.170893	1.20446	DOCK6	RARG	NUMA1	CCDC127	WIPF2	AATK	GPR61	DUSP18	IFI30	NSDHL	HMGN5	ZNF566	HGD	TTC31	KRT8	ADAM10	ESCO2	TRAF1	CASD1	FTSJ3	RBP7	SLC9A5	INCENP	NCL	RAI14	STX12	CATSPER2	TMEM63B	DCTN2	LUZP1	FAM221A	NCSTN	RAB20	FAM168A	SLC17A9	BAHD1	ZMAT5	ANKAR	SERPINH1	LEO1	SSR1	ABCF2	KLHDC10	SLC31A2	SMAGP	MCAM
Cell part	57/8073	0.170893	1.20446	DOCK6	RARG	NUMA1	CCDC127	WIPF2	AATK	GPR61	DUSP18	IFI30	NSDHL	HMGN5	ZNF566	HGD	TTC31	KRT8	ADAM10	ESCO2	TRAF1	CASD1	FTSJ3	RBP7	SLC9A5	INCENP	NCL	RAI14	STX12	CATSPER2	TMEM63B	DCTN2	LUZP1	FAM221A	NCSTN	RAB20	FAM168A	SLC17A9	BAHD1	ZMAT5	ANKAR	SERPINH1	LEO1	SSR1	ABCF2	KLHDC10	SLC31A2	SMAGP	MCAM
Nuclear DNA-directed RNA polymerase complex	2/118	0.172553	2.7251	POLA1	LEO1
Acrosomal matrix	1/30	0.174071	5.43076	PLAUR
Nuclear heterochromatin	1/30	0.174071	5.43076	ESCO2
glutamyl-tRNA(Gln) amidotransferase complex	2/119	0.174815	2.70168	L1CAM	U1
DNA-directed RNA polymerase complex	2/119	0.174815	2.70168	POLA1	LEO1
Cytoplasmic vesicle part	6/594	0.176981	1.62633	SERPINA1	RAB20	SMAGP	CSPG5	FCGR1A	VEGFA
Gap junction	1/31	0.179323	5.24947	SPECC1L
Ubisch body	1/31	0.179323	5.24947	LYZ
Membrane stack	1/31	0.179323	5.24947	LYZ
Mpp10 complex	1/31	0.179323	5.24947	NCL
small-subunit processome	1/31	0.179323	5.24947	WDR46
interleukin-2 receptor complex	2/121	0.179354	2.656	IL1B	CD22
RNA polymerase complex	2/121	0.179354	2.656	POLA1	LEO1
Plasma membrane protein complex	5/471	0.180612	1.7068	KCNE1	CATSPERB	CATSPER2	KRT8	ABCF2
I band	2/123	0.18391	2.61183	KCNE1	KRT8
Histone locus body	2/123	0.18391	2.61183	NLRX1	LEO1
Yolk granule	1/32	0.184543	5.07988	DCTN2
Polar microtubule	1/32	0.184543	5.07988	NUMA1
RENT complex	1/32	0.184543	5.07988	HGD
Fumarate reductase complex	1/32	0.184543	5.07988	SIRPA
Axon collateral	2/124	0.186195	2.5903	CSPG5	L1CAM
Glucosidase complex	2/124	0.186195	2.5903	SERPINA1	ANPEP
Interferon regulatory factor complex	3/235	0.188035	2.04821	IL1B	DHX58	TLR8
Kinetochore	2/125	0.188483	2.56911	DCTN2	INCENP
Intracellular non-membrane-bounded organelle	18/2266	0.188577	1.29473	HGD	CCDC127	DCTN2	LUZP1	SLC31A2	KRT8	DHRS3	FTSJ3	NCSTN	GCLC	HMGN5	WDR60	INCENP	NCL	ANKAR	LEO1	ABCF2	RAI14
non-membrane-bounded organelle	18/2266	0.188577	1.29473	HGD	CCDC127	DCTN2	LUZP1	SLC31A2	KRT8	DHRS3	FTSJ3	NCSTN	GCLC	HMGN5	WDR60	INCENP	NCL	ANKAR	LEO1	ABCF2	RAI14
Chloroplast membrane	3/236	0.189635	2.03932	CHIT1	SERPINA1	DRD4
Chromosome passenger complex	2/126	0.190776	2.54826	INCENP	WDR46
Cell periphery	10/1148	0.193819	1.4071	CATSPER2	MYO1C	TMEM63B	INCENP	SMAGP	WIPF2	MCAM	ADAM10	IFI30	L1CAM
Plasma membrane	10/1148	0.193819	1.4071	CATSPER2	MYO1C	TMEM63B	INCENP	SMAGP	WIPF2	MCAM	ADAM10	IFI30	L1CAM
Endoplasmic reticulum part	10/1149	0.194522	1.40579	NSDHL	SERPINA1	SERPINH1	PLAUR	CYP1B1	ADAM10	SSR1	CSPG5	TLR8	DHRS3
Type I interferon receptor complex	1/34	0.194883	4.77152	FCGR2A
Metallochaperone complex	1/34	0.194883	4.77152	SLC31A2
Bounding membrane of organelle	14/1709	0.195724	1.3287	STX12	NLRX1	SERPINA1	NUMA1	ADAM10	MT3	DHRS3	NCSTN	RAB20	ANPEP	MGAT4B	CSPG5	TLR8	FCGR1A
Endocytic vesicle	3/241	0.197689	1.99597	STX12	RAB20	FCGR1A
Glutamatergic synapse	3/241	0.197689	1.99597	UNC13A	ADAM10	DRD4
Pilus	4/362	0.198604	1.77272	ANPEP	IL1B	SERPINH1	PTPN13
TRAMP complex	3/242	0.19931	1.98752	GPX3	FCGR1A	VEGFA
Neurofibrillary tangle	2/130	0.199983	2.46813	NCSTN	ADAM10
Viral assembly compartment	1/35	0.200004	4.63095	DCTN2
Lobed nucleus	1/35	0.200004	4.63095	ANPEP
RITS complex	1/35	0.200004	4.63095	CD22
Glutathione synthase complex	1/35	0.200004	4.63095	GCLC
Synaptonemal complex	1/35	0.200004	4.63095	INCENP
gamma-delta T cell receptor complex	2/131	0.202293	2.44887	IL1B	SIRPA
Growth cone	2/132	0.204607	2.42991	DCTN2	L1CAM
plastid-encoded plastid RNA polymerase complex	2/132	0.204607	2.42991	ANPEP	LYZ
TAT protein transport complex	1/36	0.205093	4.49841	SIRPA
Ribonuclease MRP complex	1/36	0.205093	4.49841	NCL
Postsynapse	4/367	0.205133	1.74786	CAMK2N1	ADAM10	MT3	DRD4
Mitotic checkpoint complex	2/133	0.206923	2.41124	INCENP	MTUS2
Formate dehydrogenase complex	2/133	0.206923	2.41124	IGSF6	GPX3
Nuclear chromosome	5/496	0.208075	1.61781	POLA1	RARG	NASP	INCENP	ESCO2
DNA replication termination region	1/37	0.21015	4.37324	KRT8
Stereocilium	1/37	0.21015	4.37324	MYO1C
T-bar	1/38	0.215174	4.25483	UNC13A
nucleolus-like body	1/38	0.215174	4.25483	NCL
Protein storage vacuole	1/38	0.215174	4.25483	NLRX1
Viral integration complex	3/252	0.215689	1.90672	DHX58	U1	PTPN13
Site of polarized growth	2/137	0.216216	2.33932	DCTN2	L1CAM
MAD1 complex	2/138	0.218545	2.322	TFCP2	INCENP
Mucin granule	1/39	0.220168	4.14265	SLC17A9
NF-kappaB p50/p65 complex	1/39	0.220168	4.14265	IL1B
Pilus part	1/39	0.220168	4.14265	SERPINH1
Ribose phosphate diphosphokinase complex	1/39	0.220168	4.14265	KRT8
Annulate lamellae	1/39	0.220168	4.14265	SERPINA1
clathrin-coated endocytic vesicle membrane	1/39	0.220168	4.14265	FCGR1A
VEGF-A complex	6/639	0.220986	1.50719	IL1RN	MCAM	IL1B	PLAUR	CHI3L2	VEGFA
G-protein coupled receptor complex	6/641	0.223025	1.50228	CHIT1	CYSLTR2	UNC13A	GPR15	IL1B	GPR61
DRM complex	2/140	0.223211	2.28812	NCSTN	FCGR1A
Cell projection part	8/913	0.224325	1.40902	UNC13A	MYO1C	DCTN2	WDR60	PLAUR	L1CAM	MT3	DHRS3
Kinesin I complex	1/40	0.225129	4.03622	DCTN2
6-phosphofructo-2-kinase/fructose-2,6-biphosphatase complex	1/40	0.225129	4.03622	GPX3
Plasma membrane light-harvesting complex	2/142	0.227884	2.2552	GPR15	DDR2
Microtubule associated complex	2/142	0.227884	2.2552	DCTN2	MEFV
Ion channel complex	3/260	0.228993	1.84662	KCNE1	CATSPERB	CATSPER2
Dynein complex	1/41	0.230059	3.93512	DCTN2
NatB complex	1/41	0.230059	3.93512	CYP1B1
Cyclin B1-CDK1 complex	1/41	0.230059	3.93512	INCENP
Endocytic vesicle membrane	2/143	0.230224	2.23909	RAB20	FCGR1A
Transforming growth factor beta activated kinase 1 complex	2/143	0.230224	2.23909	IL1B	IFI30
Intracellular	55/7947	0.230579	1.15967	DOCK6	RARG	NUMA1	CCDC127	WIPF2	AATK	GPR61	DUSP18	IFI30	NSDHL	HMGN5	ZNF566	HGD	TTC31	KRT8	ADAM10	ESCO2	TRAF1	CASD1	FTSJ3	RBP7	SLC9A5	INCENP	NCL	RAI14	STX12	CATSPER2	DCTN2	LUZP1	FAM221A	NCSTN	RAB20	FAM168A	SLC17A9	BAHD1	ZMAT5	ANKAR	SERPINH1	LEO1	SSR1	ABCF2	KLHDC10	SLC31A2	SMAGP	GINS3	L1CAM
Intracellular part	55/7947	0.230579	1.15967	DOCK6	RARG	NUMA1	CCDC127	WIPF2	AATK	GPR61	DUSP18	IFI30	NSDHL	HMGN5	ZNF566	HGD	TTC31	KRT8	ADAM10	ESCO2	TRAF1	CASD1	FTSJ3	RBP7	SLC9A5	INCENP	NCL	RAI14	STX12	CATSPER2	DCTN2	LUZP1	FAM221A	NCSTN	RAB20	FAM168A	SLC17A9	BAHD1	ZMAT5	ANKAR	SERPINH1	LEO1	SSR1	ABCF2	KLHDC10	SLC31A2	SMAGP	GINS3	L1CAM
NoRC complex	2/145	0.234907	2.20755	SIRPA	CD22
Granulocyte macrophage colony-stimulating factor receptor complex	1/42	0.234959	3.83895	FCGR1A
Cell projection	14/1774	0.235204	1.27505	UNC13A	CATSPER2	NUMA1	DCTN2	PLAUR	MEFV	L1CAM	PTPN13	MT3	DHRS3	CATSPERB	MYO1C	WDR60	CAMK2N1
Spindle microtubule	1/43	0.239827	3.74735	NUMA1
Ciliary tip	1/43	0.239827	3.74735	WDR60
Vesicle	10/1214	0.242537	1.32528	ARHGEF33	STX12	NSDHL	HMGN5	TP53I3	RAB20	LUZP1	ADAM10	IFI30	WDR46
EGO complex	2/149	0.244291	2.14705	CHIT1	GPX3
BLOC-3 complex	1/44	0.244664	3.66002	STX12
Stereocilium bundle	1/44	0.244664	3.66002	MYO1C
Basal part of cell	1/44	0.244664	3.66002	MYO1C
RNA polymerase II transcription repressor complex	2/151	0.248989	2.11801	NCSTN	FCGR1A
Anchored component of membrane	2/151	0.248989	2.11801	CD109	PLAUR
Extracellular exosome complex	6/666	0.249016	1.4435	ANPEP	IL1B	ADAM10	TLR8	L1CAM	VEGFA
Cytoplasmic region	3/272	0.249226	1.76316	NUMA1	NCL	RAI14
Subsynaptic reticulum	1/45	0.249471	3.57666	SSR1
Type I terminal bouton	1/45	0.249471	3.57666	SSR1
Ruffle	2/152	0.251339	2.10379	MYO1C	MEFV
GABA-ergic synapse	2/153	0.25369	2.08975	PTPRD	CSPG5
SNARE complex	1/46	0.254248	3.497	STX12
Transcription elongation factor complex	1/46	0.254248	3.497	LEO1
Cytoplasmic microtubule	1/46	0.254248	3.497	NUMA1
Ribbon synapse	2/154	0.256041	2.07589	UNC13A	SLC17A9
Golgi-associated vesicle membrane	1/47	0.258994	3.42081	CSPG5
Lateral plasma membrane	1/47	0.258994	3.42081	MYO1C
Meprin A complex	1/47	0.258994	3.42081	ADAM10
GET complex	1/47	0.258994	3.42081	DCTN2
Hyaline inclusion	1/47	0.258994	3.42081	SERPINA1
Lysosomal membrane	3/279	0.261156	1.71783	NCSTN	ANPEP	TLR8
Lytic vacuole membrane	3/279	0.261156	1.71783	NCSTN	ANPEP	TLR8
DNA polymerase III complex	1/48	0.263711	3.34786	POLA1
HULC complex	1/48	0.263711	3.34786	PTPRD
Integrin alphaM-beta2 complex	1/48	0.263711	3.34786	PLAUR
interleukin-35 complex	3/281	0.264579	1.7053	IL1RN	FCGR2A	IL1B
Growth cone filopodium	1/49	0.268397	3.27794	UNC13A
Replication fork	1/49	0.268397	3.27794	POLA1
Mitochondrial permeability transition pore complex	3/284	0.269723	1.68683	PTPRD	GCLC	IL1B
Cell projection membrane	3/284	0.269723	1.68683	MYO1C	PLAUR	DHRS3
Mitochondrial outer membrane	2/160	0.270156	1.99646	NLRX1	MT3
Translocon complex	2/161	0.272509	1.9838	TFCP2	SLC31A2
Cell septum	1/50	0.273054	3.21088	KCNE1
Spindle	3/288	0.276601	1.66282	NUMA1	INCENP	SPECC1L
Subrhabdomeral cisterna	1/51	0.277682	3.14651	PIAS2
Tectum	1/51	0.277682	3.14651	COCH
Xanthophore	1/51	0.277682	3.14651	LEO1
Neurosecretory vesicle	1/51	0.277682	3.14651	SLC17A9
Centralspindlin complex	1/51	0.277682	3.14651	INCENP
G-protein coupled receptor dimeric complex	1/51	0.277682	3.14651	CYSLTR2
Hippocampal mossy fiber	1/51	0.277682	3.14651	UNC13A
Mitotic spindle	1/51	0.277682	3.14651	NUMA1
Tubulobulbar complex	2/165	0.281916	1.93472	CHIT1	TFCP2
Nuclear chromatin	3/292	0.283497	1.63947	RARG	NASP	ESCO2
External encapsulating structure part	2/167	0.286617	1.91108	SERPINH1	VEGFA
Mitochondrial cloud	1/53	0.28685	3.02518	KRT8
B800-820 antenna complex	1/53	0.28685	3.02518	SERPINH1
clathrin-coated endocytic vesicle	1/53	0.28685	3.02518	FCGR1A
Mre11 complex	3/295	0.288679	1.62238	SERPINH1	ABCF2	PIAS2
Lamellipodium	2/168	0.288966	1.89947	MEFV	PTPN13
Storage vacuole	1/54	0.291391	2.96795	NLRX1
Rhabdomere	1/54	0.291391	2.96795	ESCO2
SMAD2 protein complex	1/54	0.291391	2.96795	MT3
Septate junction	1/54	0.291391	2.96795	PTPN13
Neuromuscular junction	1/54	0.291391	2.96795	UNC13A
cyclin-dependent protein kinase activating kinase holoenzyme complex	1/55	0.295902	2.91285	RARG
Perinucleolar compartment	1/55	0.295902	2.91285	NCL
Receptor complex	3/302	0.300799	1.58383	FCRL5	GPR61	GPR101
Neuron part	10/1287	0.30103	1.24464	UNC13A	MYO1C	NUMA1	DCTN2	CAMK2N1	ADAM10	L1CAM	PTPN13	MT3	DHRS3
Grb2-Sos complex	1/57	0.304841	2.80853	FCGR1A
Phagocytic vesicle membrane	1/57	0.304841	2.80853	RAB20
Nucleoplasm	21/2930	0.308771	1.15531	RARG	NUMA1	SMAGP	GINS3	KRT8	GATA6	ESCO2	DUSP18	WDR46	PIAS2	POLA1	HMGN5	MYO1C	NASP	INCENP	NCL	BAHD1	ZMAT5	LEO1	RAI14	PHF19
Symbiosome	1/58	0.309268	2.75912	NLRX1
Pyruvate kinase complex	2/178	0.3124	1.79064	CD109	CHI3L2
Interferon regulatory factor 5 complex	1/59	0.313666	2.71141	FCGR2A
Condensed nuclear chromosome outer kinetochore	1/59	0.313666	2.71141	INCENP
DASH complex	1/59	0.313666	2.71141	INCENP
Presynaptic membrane	1/59	0.313666	2.71141	UNC13A
Sarcoplasmic reticulum	1/59	0.313666	2.71141	CLEC18B
Intracellular organelle lumen	10/1304	0.315184	1.22716	GCLC	HMGN5	HGD	CCDC127	INCENP	NCL	LEO1	ABCF2	DHRS3	FTSJ3
Nuclear lumen	10/1304	0.315184	1.22716	GCLC	HMGN5	HGD	CCDC127	INCENP	NCL	LEO1	ABCF2	DHRS3	FTSJ3
Nucleolus	10/1304	0.315184	1.22716	GCLC	HMGN5	HGD	CCDC127	INCENP	NCL	LEO1	ABCF2	DHRS3	FTSJ3
Organelle lumen	10/1304	0.315184	1.22716	GCLC	HMGN5	HGD	CCDC127	INCENP	NCL	LEO1	ABCF2	DHRS3	FTSJ3
membrane-enclosed lumen	10/1304	0.315184	1.22716	GCLC	HMGN5	HGD	CCDC127	INCENP	NCL	LEO1	ABCF2	DHRS3	FTSJ3
Chromosomal region	3/313	0.319895	1.52677	DCTN2	INCENP	ESCO2
Organelle outer membrane	2/182	0.321732	1.75049	NLRX1	MT3
Secretory vesicle	4/451	0.321822	1.41329	SERPINA1	IL1B	MT3	VEGFA
Endoplasmic reticulum-Golgi intermediate compartment membrane	1/61	0.322381	2.62077	SERPINA1
Myosin I complex	1/61	0.322381	2.62077	MYO1C
Sarcomere	2/183	0.324061	1.74073	KCNE1	KRT8
Vacuolar membrane	5/593	0.324595	1.34416	STX12	NCSTN	ANPEP	TLR8	FCGR1A
Synapse part	5/594	0.325848	1.34181	UNC13A	CAMK2N1	ADAM10	MT3	DRD4
Plasmodesma	1/62	0.326697	2.57767	NLRX1
Glial filament	1/62	0.326697	2.57767	KRT8
Heavy chain immunoglobulin complex	1/62	0.326697	2.57767	CD22
Rough endoplasmic reticulum	1/62	0.326697	2.57767	MT3
Terminal bouton	1/62	0.326697	2.57767	UNC13A
ASAP complex	1/62	0.326697	2.57767	ANPEP
Synapse	6/737	0.326801	1.29848	UNC13A	CAMK2N1	ADAM10	GSG1L	MT3	DRD4
Ire1 complex	2/185	0.328712	1.72153	IL1B	SSR1
interleukin-23 complex	4/456	0.329018	1.39729	IL1RN	FCGR2A	IL1B	VEGFA
Transcription export complex 2	1/63	0.330986	2.53597	DHX58
W chromosome	1/63	0.330986	2.53597	INCENP
SUMO-targeted ubiquitin ligase complex	1/63	0.330986	2.53597	PIAS2
Cuticular plate	1/63	0.330986	2.53597	MYO1C
FACT complex	1/63	0.330986	2.53597	NCL
Outer membrane	2/187	0.333354	1.70275	NLRX1	MT3
Lipid particle	1/64	0.335248	2.49559	NSDHL
Serine protease inhibitor complex	2/189	0.337988	1.68436	SERPINA1	SERPINH1
Golgi apparatus part	7/892	0.338473	1.25156	STX12	SERPINA1	NUMA1	MGAT4B	ADAM10	CSPG5	TLR8
Presynaptic density	1/65	0.339482	2.45647	UNC13A
Female germ cell nucleus	3/326	0.342485	1.46435	NUMA1	INCENP	NCL
Germinal vesicle	3/326	0.342485	1.46435	NUMA1	INCENP	NCL
Sexine	1/66	0.34369	2.41856	COCH
Sarcoplasm	1/66	0.34369	2.41856	CLEC18B
Activin complex	3/329	0.347694	1.45065	IL1B	GATA6	VEGFA
Myosin complex	1/67	0.347872	2.38179	MYO1C
Amino acid transport complex	1/68	0.352026	2.34613	RARG
Granular vesicle	1/68	0.352026	2.34613	SLC17A9
Contractile vacuole	1/69	0.356155	2.31151	MYO1C
Contractile fiber part	2/198	0.358715	1.60629	KCNE1	KRT8
Tubulin complex	6/766	0.359615	1.24704	NUMA1	DCTN2	IL1B	KRT8	LYZ	VEGFA
Polycystin complex	1/70	0.360258	2.27789	PTPRD
CTDK-1 complex	1/70	0.360258	2.27789	SIRPA
GINS complex	1/70	0.360258	2.27789	GINS3
Microvillus	1/70	0.360258	2.27789	MYO1C
Plasma membrane region	7/913	0.360289	1.2212	KCNE1	UNC13A	MYO1C	CAMK2N1	PLAUR	DHRS3	DDR2
sucrase-isomaltase complex	1/71	0.364334	2.24524	ANPEP
Nrd1 complex	1/71	0.364334	2.24524	ADAM10
Photoreceptor outer segment	1/71	0.364334	2.24524	DHRS3
Cilium	4/482	0.366545	1.31952	CATSPERB	CATSPER2	WDR60	DHRS3
ER to Golgi transport vesicle	1/72	0.368385	2.2135	SERPINA1
Platelet alpha granule	1/72	0.368385	2.2135	VEGFA
clathrin-coated vesicle membrane	1/72	0.368385	2.2135	FCGR1A
Membrane	10/1368	0.369699	1.1653	CATSPER2	MYO1C	TMEM63B	INCENP	SMAGP	WIPF2	MCAM	ADAM10	IFI30	L1CAM
Cell leading edge	3/343	0.371942	1.38992	MYO1C	MEFV	PTPN13
Secretory granule	3/344	0.373668	1.38577	SERPINA1	IL1B	VEGFA
Myofibril	2/205	0.374676	1.55034	KCNE1	KRT8
Intrinsic component of cell outer membrane	1/74	0.37641	2.15264	CYP1B1
Intrinsic component of periplasmic side of cell outer membrane	1/74	0.37641	2.15264	CYP1B1
Periplasmic side of cell outer membrane	1/74	0.37641	2.15264	CYP1B1
Bam protein complex	1/74	0.37641	2.15264	CYP1B1
Dosage compensation complex	1/74	0.37641	2.15264	POLA1
Nuclear pore	1/74	0.37641	2.15264	MYO1C
Proteinaceous extracellular matrix	3/347	0.378843	1.37348	SERPINA1	COCH	VEGFA
Rod spherule	1/75	0.380385	2.12344	ESCO2
Apical part of cell	3/348	0.380566	1.36942	KCNE1	NUMA1	DDR2
Cytoskeleton	8/1082	0.381355	1.17672	NCSTN	DCTN2	LUZP1	SLC31A2	WDR60	ANKAR	KRT8	RAI14
Axon part	2/208	0.381468	1.52753	UNC13A	L1CAM
Neuron projection	7/936	0.384332	1.18952	UNC13A	NUMA1	DCTN2	CAMK2N1	L1CAM	PTPN13	MT3
Integrin alpha1-beta1 complex	1/76	0.384334	2.09503	IL1B
Ruffle membrane	1/76	0.384334	2.09503	MYO1C
ribonucleoside-diphosphate reductase complex	2/211	0.388229	1.50538	POLA1	SLC31A2
horsetail-astral microtubule array	1/77	0.388258	2.06736	CYP1B1
External side of plasma membrane	2/212	0.390476	1.49813	ANPEP	MCAM
serotonin-activated cation-selective channel complex	1/78	0.392158	2.0404	IL1B
Mycolate outer membrane	1/78	0.392158	2.0404	SERPINH1
voltage-gated potassium channel complex	1/78	0.392158	2.0404	KCNE1
GAIT complex	4/500	0.392503	1.27046	GPR15	HGD	IL1B	L1CAM
glutamate-cysteine ligase complex	1/79	0.396033	2.01414	GCLC
Microneme	1/79	0.396033	2.01414	L1CAM
Potassium channel complex	1/79	0.396033	2.01414	KCNE1
Transcriptional repressor complex	1/79	0.396033	2.01414	BAHD1
Ciliary membrane	1/79	0.396033	2.01414	DHRS3
Contractile fiber	2/215	0.397194	1.47681	KCNE1	KRT8
Taste receptor complex	1/80	0.399883	1.98855	TAS2R5
Calyx of Held	1/80	0.399883	1.98855	UNC13A
Intracellular immature spore	1/81	0.403709	1.96359	LYZ
Peroxisomal importomer complex	1/82	0.407511	1.93925	PTPRD
Cell pole	1/82	0.407511	1.93925	ANPEP
Heparanase complex	1/82	0.407511	1.93925	VEGFA
interleukin-27 complex	2/222	0.412737	1.42931	IL1B	SERPINH1
GO:0000794	1/84	0.415043	1.89233	INCENP
Urease complex	1/84	0.415043	1.89233	NASP
Eukaryotic translation initiation factor 2B complex	1/84	0.415043	1.89233	PIAS2
HCN channel complex	1/84	0.415043	1.89233	KCNE1
Transferase complex, transferring phosphorus-containing groups	2/224	0.417142	1.41629	POLA1	LEO1
Coated vesicle	2/224	0.417142	1.41629	SERPINA1	FCGR1A
Yolk	1/85	0.418773	1.86971	DCTN2
Nitrate reductase complex	1/85	0.418773	1.86971	IGSF6
Nuclear MIS12/MIND complex	1/85	0.418773	1.86971	POLA1
Amyloplast	1/85	0.418773	1.86971	GPX3
Mitochondrion	6/820	0.421143	1.16103	CATSPER2	MYO1C	AATK	ABCF2	DHRS3	VEGFA
Endoplasmic reticulum membrane	7/974	0.424154	1.14049	NSDHL	PLAUR	CYP1B1	SSR1	CSPG5	TLR8	DHRS3
Plastid	5/673	0.42549	1.17828	POLA1	GCLC	SERPINA1	GPX3	ANPEP
Subapical complex	2/228	0.425903	1.39094	ANPEP	KRT8
Lysosomal lumen	1/87	0.426163	1.82604	IFI30
Macromolecular complex	30/4527	0.429005	1.05747	STX12	KCNE1	RARG	CATSPER2	NUMA1	DCTN2	GATA6	GPR61	MEFV	WDR46	HMGN5	BAHD1	ZMAT5	LEO1	ABCF2	FCRL5	KRT8	ESCO2	MT3	FTSJ3	POLA1	GCLC	CATSPERB	MYO1C	NASP	INCENP	NCL	SPECC1L	FSCN3	GPR101
Protein body	1/89	0.433459	1.78436	NLRX1
GO:0042603	1/90	0.437073	1.76422	IL1B
Plastid membrane	2/235	0.441069	1.34867	SERPINA1	DRD4
Nuclear outer membrane-endoplasmic reticulum membrane network	7/992	0.442964	1.11858	NSDHL	PLAUR	CYP1B1	SSR1	CSPG5	TLR8	DHRS3
nitric-oxide synthase complex	2/236	0.443218	1.34284	IL1B	VEGFA
Keratin filament	1/92	0.444231	1.72527	KRT8
MutS complex	1/92	0.444231	1.72527	POLA1
Perineuronal net	1/92	0.444231	1.72527	RARG
SLIK (SAGA-like) complex	1/92	0.444231	1.72527	KCNE1
Golgi lumen	1/94	0.4513	1.688	CSPG5
Rhoptry	1/94	0.4513	1.688	L1CAM
Ribulose bisphosphate carboxylase complex	1/94	0.4513	1.688	POLA1
PML body	1/94	0.4513	1.688	PIAS2
Dentate gyrus mossy fiber	1/95	0.454801	1.66996	UNC13A
Brush border	1/95	0.454801	1.66996	MYO1C
DNA-directed RNA polymerase II, holoenzyme	1/95	0.454801	1.66996	LEO1
Plastid part	3/392	0.455044	1.21179	SERPINA1	ANPEP	LYZ
Chloroplast envelope	2/242	0.456017	1.30887	SERPINA1	DRD4
Endosome membrane	3/393	0.456698	1.20862	STX12	TLR8	FCGR1A
Glucose transporter complex	3/395	0.46	1.20233	MYO1C	IL1B	VEGFA
plastid-encoded plastid RNA polymerase complex B	1/97	0.461736	1.635	ANPEP
Complex laminated body	1/97	0.461736	1.635	GPR15
Actin cytoskeleton	2/246	0.464456	1.28715	LUZP1	RAI14
Symplast	1/98	0.46517	1.61807	NLRX1
Interferon regulatory factor 7 complex	1/98	0.46517	1.61807	TLR8
Integrin alpha2-beta1 complex	1/98	0.46517	1.61807	DDR2
SMC loading complex	1/99	0.468583	1.60147	ESCO2
Condensed chromosome kinetochore	1/99	0.468583	1.60147	INCENP
Axon	3/403	0.473122	1.1778	UNC13A	L1CAM	MT3
Plastid envelope	2/251	0.474897	1.26098	SERPINA1	DRD4
pre-B cell receptor complex	1/101	0.475344	1.56929	CD22
Laminated body	1/101	0.475344	1.56929	GPR15
NELF complex	1/101	0.475344	1.56929	GPX3
Microtubule organizing center	3/405	0.47638	1.17182	DCTN2	WDR60	ANKAR
Rhino-Deadlock-Cutoff Complex	1/102	0.478693	1.55367	DRD4
Melanosome	1/103	0.48202	1.53836	NCSTN
Cell wall part	1/104	0.485326	1.52335	VEGFA
Pigment granule	1/104	0.485326	1.52335	NCSTN
Dendritic spine	1/104	0.485326	1.52335	MT3
Transforming growth factor beta type II receptor homodimeric complex	1/105	0.488611	1.50862	VEGFA
Inhibin A complex	1/105	0.488611	1.50862	VEGFA
Intracellular organelle part	15/2289	0.489633	1.0365	HGD	CCDC127	DCTN2	LUZP1	DHRS3	FTSJ3	GCLC	HMGN5	WDR60	INCENP	NCL	ANKAR	LEO1	ABCF2	RAI14
Organelle part	15/2289	0.489633	1.0365	HGD	CCDC127	DCTN2	LUZP1	DHRS3	FTSJ3	GCLC	HMGN5	WDR60	INCENP	NCL	ANKAR	LEO1	ABCF2	RAI14
Immunoglobulin complex, circulating	1/106	0.491876	1.49418	FCGR2A
Neuron spine	1/106	0.491876	1.49418	MT3
Nuclear part	10/1514	0.496279	1.04388	GCLC	HMGN5	HGD	CCDC127	INCENP	NCL	LEO1	ABCF2	DHRS3	FTSJ3
Apicoplast	1/108	0.498343	1.4661	POLA1
Integrin alpha6-beta1 complex	1/108	0.498343	1.4661	IL1B
Condensed chromosome, centromeric region	1/108	0.498343	1.4661	INCENP
Intracellular ribonucleoprotein complex	5/737	0.504432	1.07168	NCL	ZMAT5	MT3	WDR46	FTSJ3
HOPS complex	1/110	0.504728	1.43906	GPX3
Ribonucleoprotein complex	5/738	0.505636	1.07016	NCL	ZMAT5	MT3	WDR46	FTSJ3
Endosomal part	3/424	0.506863	1.11785	STX12	TLR8	FCGR1A
Axon terminus	1/111	0.50789	1.4259	UNC13A
platelet-derived growth factor complex	2/268	0.509467	1.17937	IL1B	VEGFA
Early endosome membrane	1/112	0.511033	1.41298	FCGR1A
Chorion	1/112	0.511033	1.41298	SERPINH1
Integrin alpha3-beta1 complex	1/112	0.511033	1.41298	PLAUR
Sarcolemma	1/112	0.511033	1.41298	KRT8
Synaptic membrane	2/270	0.513437	1.17045	UNC13A	CAMK2N1
CMG complex	1/113	0.514155	1.4003	GINS3
Presynapse	2/274	0.521313	1.153	UNC13A	MT3
Cell outer membrane	1/116	0.523404	1.36356	SERPINH1
Chiasma	1/116	0.523404	1.36356	GPR101
DNA replication preinitiation complex	1/116	0.523404	1.36356	GINS3
Integrin alphaIIb-beta3 complex	1/116	0.523404	1.36356	FCGR2A
Inward rectifier potassium channel complex	1/117	0.526448	1.35174	KCNE1
PTEN phosphatase complex	2/279	0.53104	1.1319	DDR2	VEGFA
S-layer	1/119	0.532479	1.32869	LYZ
Kir2 inward rectifier potassium channel complex	1/120	0.535465	1.31746	KCNE1
Apical cytoplasm	1/122	0.541382	1.29555	LYZ
Nonmotile primary cilium	1/122	0.541382	1.29555	DHRS3
Primary cilium	1/122	0.541382	1.29555	DHRS3
Synaptic vesicle	1/122	0.541382	1.29555	MT3
Neuron projection terminus	1/123	0.544312	1.28487	UNC13A
Motile cilium	1/124	0.547223	1.27436	CATSPER2
Micronucleus	1/126	0.552991	1.25384	L1CAM
Spindle pole	1/126	0.552991	1.25384	NUMA1
Coated vesicle membrane	1/127	0.555847	1.24383	FCGR1A
Dendrite	3/457	0.557554	1.03483	NUMA1	CAMK2N1	MT3
Photosynthetic membrane	2/293	0.557559	1.07667	SERPINA1	LYZ
Midbody	1/128	0.558686	1.23397	INCENP
Thylakoid part	2/294	0.559413	1.07293	SERPINA1	LYZ
Leading edge membrane	1/129	0.561506	1.22427	MYO1C
Perinuclear region of cytoplasm	4/626	0.565301	1.00651	DOCK6	ADAM10	AATK	MT3
Cell body	3/463	0.566436	1.02102	NUMA1	CAMK2N1	PTPN13
Endosome	5/790	0.566541	0.996554	STX12	SLC31A2	CLEC18B	TLR8	FCGR1A
Thylakoid	2/298	0.566772	1.05822	SERPINA1	LYZ
Recycling endosome	1/131	0.567093	1.20531	SLC31A2
GO:0005667	2/299	0.568598	1.0546	RARG	GATA6
Ooplasm	1/132	0.56986	1.19605	NUMA1
Protein kinase CK2 complex	2/302	0.574043	1.04389	IGSF6	NCL
Cluster of actin-based cell projections	1/134	0.575342	1.17794	MYO1C
beta-galactosidase complex	2/303	0.575847	1.04037	GATA6	VEGFA
Cytoplasmic vesicle membrane	3/470	0.576663	1.00535	RAB20	SMAGP	FCGR1A
Exocytic vesicle	1/135	0.578057	1.1691	MT3
GO:0098796	6/967	0.581607	0.975843	STX12	KCNE1	CATSPERB	CATSPER2	KRT8	ABCF2
Toc complex	1/137	0.583435	1.15179	UNC13A
GARP complex	1/137	0.583435	1.15179	PHF19
Photosystem I	1/139	0.588745	1.13498	SERPINA1
Brahma complex	1/139	0.588745	1.13498	VEGFA
Plastid outer membrane	1/141	0.593988	1.11865	UNC13A
Podocyte foot	1/141	0.593988	1.11865	VEGFA
Chloroplast outer membrane	1/141	0.593988	1.11865	UNC13A
Dendritic branch	1/141	0.593988	1.11865	LEO1
clathrin-coated vesicle	1/142	0.596584	1.11066	FCGR1A
plant-type vacuole membrane	1/143	0.599164	1.10278	NLRX1
Vesicle membrane	3/486	0.599472	0.971248	RAB20	SMAGP	FCGR1A
Type IV secretion system complex	1/144	0.601728	1.09502	IL1B
GO:0000806	1/144	0.601728	1.09502	HGD
Phosphatidylinositol phosphate phosphatase complex	2/318	0.602245	0.990228	ZNF778	VEGFA
Extracellular matrix	3/489	0.603659	0.965104	SERPINA1	COCH	VEGFA
Cytoplasmic ribonucleoprotein granule	1/146	0.606806	1.0798	NCL
TSC1-TSC2 complex	1/149	0.614304	1.05775	VEGFA
Climbing fiber	1/150	0.616771	1.0506	CSPG5
Signal peptidase complex	1/151	0.619223	1.04354	L1CAM
Checkpoint clamp complex	1/153	0.62408	1.02971	SERPINA1
Ciliary part	2/332	0.62576	0.947539	WDR60	DHRS3
Septin complex	1/154	0.626486	1.02293	PIAS2
Transport vesicle	2/333	0.627398	0.944628	SERPINA1	MT3
Ribonucleoprotein granule	1/155	0.628876	1.01623	NCL
Cell junction	2/335	0.630658	0.938859	SMAGP	IFI30
Transforming growth factor beta receptor homodimeric complex	1/157	0.633611	1.0031	VEGFA
protein-DNA complex	1/157	0.633611	1.0031	POLA1
calcium- and calmodulin-dependent protein kinase complex	1/158	0.635956	0.996664	CATSPER2
Protein complex	23/3800	0.636599	0.942466	STX12	KCNE1	RARG	CATSPER2	NUMA1	FCRL5	DCTN2	KRT8	GATA6	GPR61	MEFV	POLA1	GCLC	CATSPERB	MYO1C	NASP	INCENP	BAHD1	SPECC1L	LEO1	FSCN3	GPR101	ABCF2
XPC complex	1/160	0.640601	0.984027	TP53I3
HIR complex	1/160	0.640601	0.984027	NASP
cyclin/CDK positive transcription elongation factor complex	1/161	0.642902	0.977827	SIRPA
Signal recognition particle receptor complex	1/164	0.649716	0.959684	SIRPA
plant-type vacuole	1/165	0.651959	0.953784	NLRX1
Apoplast	1/165	0.651959	0.953784	NLRX1
Presynaptic cytoskeleton	1/167	0.656402	0.942197	UNC13A
Presynaptic active zone cytoplasmic component	1/168	0.658602	0.936508	UNC13A
Cytoskeleton of presynaptic active zone	1/168	0.658602	0.936508	UNC13A
Parallel fiber	1/170	0.662961	0.925331	CSPG5
Dendritic tree	1/171	0.665119	0.919841	CSPG5
Cytoskeletal part	5/883	0.665178	0.886656	DCTN2	LUZP1	WDR60	ANKAR	RAI14
Spliceosomal complex	1/172	0.667264	0.914416	ZMAT5
actin-based cell projection	1/172	0.667264	0.914416	MYO1C
Mitochondrial envelope	4/716	0.671	0.875171	NLRX1	DUSP18	ABCF2	MT3
Root hair	1/176	0.675708	0.893333	L1CAM
C-fiber	1/177	0.677785	0.888212	IL1B
CAF-1 complex	1/181	0.685964	0.868298	NASP
Contact site	1/183	0.689976	0.858669	CHI3L2
light-harvesting complex	1/184	0.691963	0.853934	GPR15
Nucleocytoplasmic shuttling complex	1/190	0.703621	0.826573	NCL
AP-1 adaptor complex	1/191	0.705521	0.82218	AATK
Intermediate filament	1/193	0.709285	0.813533	KRT8
Nuclear speck	1/194	0.711149	0.809277	PIAS2
Chloroplast	3/575	0.71129	0.816363	DOCK6	GCLC	GPX3
Thylakoid membrane	1/196	0.714842	0.800895	LYZ
Basolateral plasma membrane	1/197	0.716671	0.796769	MYO1C
GO:0000793	1/199	0.720293	0.78864	INCENP
Endomembrane system	6/1119	0.720916	0.835802	STX12	NSDHL	RAB20	SERPINH1	SSR1	ESCO2
Side of membrane	2/397	0.721034	0.788982	ANPEP	MCAM
Mitochondrial chromosome	3/589	0.726526	0.796282	POLA1	IL1B	CYP1B1
Polytene chromosome	1/203	0.727401	0.772867	LEO1
Cytoplasmic chromosome	3/590	0.72759	0.794884	POLA1	IL1B	CYP1B1
Neuronal cell body	2/403	0.728719	0.776938	NUMA1	CAMK2N1
Postsynaptic membrane	1/208	0.736034	0.754007	CAMK2N1
Late endosome	1/211	0.741083	0.743122	SLC31A2
Myb complex	2/414	0.742348	0.755767	NASP	ANPEP
follicle-stimulating hormone complex	1/212	0.742745	0.739562	VEGFA
Inner membrane complex	2/415	0.743558	0.753898	DUSP18	LYZ
single-stranded DNA-binding protein complex	1/220	0.755662	0.712256	POLA1
Ribosome	1/220	0.755662	0.712256	MT3
cell-cell junction	3/628	0.76569	0.745084	SMAGP	SPECC1L	KRT8
Catalytic complex	5/999	0.766297	0.7784	POLA1	GCLC	DCTN2	LEO1	ABCF2
Delta1 complex	1/228	0.767936	0.686875	FZD7
Pellicle	2/442	0.774439	0.706655	DUSP18	LYZ
Somatodendritic compartment	3/642	0.778604	0.72823	NUMA1	CAMK2N1	MT3
Efflux pump complex	1/238	0.782422	0.657558	ABCF2
Set3 complex	1/241	0.78659	0.649239	IL1B
Microtubule cytoskeleton	3/654	0.789207	0.71436	DCTN2	WDR60	ANKAR
Actin filament	1/246	0.793361	0.635828	LUZP1
Pituitary gonadotropin complex	1/247	0.79469	0.633211	VEGFA
Photosystem	1/249	0.797322	0.62804	SERPINA1
Extrinsic component of membrane	1/250	0.798625	0.625486	PLAUR
Mitochondrial membrane	3/674	0.805952	0.692347	NLRX1	DUSP18	MT3
Translation initiation complex	1/266	0.818381	0.587242	FTSJ3
Nucleoplasm part	3/700	0.826051	0.665618	BAHD1	LEO1	PIAS2
Polyketide synthase complex	1/273	0.826407	0.571925	HGD
Polymeric cytoskeletal fiber	2/501	0.830894	0.62121	LUZP1	RAI14
Supramolecular fiber	2/501	0.830894	0.62121	LUZP1	RAI14
Apical plasma membrane	1/282	0.836212	0.553353	KCNE1
Chloroplast part	1/290	0.844465	0.537815	SERPINA1
Messenger ribonucleoprotein complex	1/291	0.845467	0.535933	NCL
Early endosome	1/300	0.854203	0.519563	FCGR1A
Centrosome	1/311	0.864218	0.500845	DCTN2
GO:0000805	1/312	0.865093	0.499209	POLA1
Golgi apparatus	3/759	0.865204	0.611783	STX12	RAB20	ESCO2
Mitochondrial part	4/975	0.872251	0.633058	NLRX1	DUSP18	ABCF2	MT3
cell-cell adherens junction	1/324	0.875176	0.480368	SMAGP
TORC1 complex	1/342	0.888915	0.454592	VEGFA
Nuclear body	1/348	0.893152	0.446594	PIAS2
Cytoplasm	28/5321	0.899316	0.779074	DOCK6	STX12	CATSPER2	NUMA1	DCTN2	LUZP1	AATK	GPR61	IFI30	FAM221A	NSDHL	RAB20	SERPINH1	SSR1	ABCF2	SLC31A2	TTC31	ESCO2	DHRS3	VEGFA	RBP7	POLA1	GCLC	SLC9A5	MYO1C	WDR60	CD22	RAI14
Cytoplasmic part	28/5321	0.899316	0.779074	DOCK6	STX12	CATSPER2	NUMA1	DCTN2	LUZP1	AATK	GPR61	IFI30	FAM221A	NSDHL	RAB20	SERPINH1	SSR1	ABCF2	SLC31A2	TTC31	ESCO2	DHRS3	VEGFA	RBP7	POLA1	GCLC	SLC9A5	MYO1C	WDR60	CD22	RAI14
Transferase complex	2/686	0.935088	0.448865	POLA1	LEO1
Clathrin complex	1/430	0.93728	0.359714	VEGFA
Mitochondrial inner membrane	1/486	0.956465	0.317264	DUSP18
Organelle inner membrane	1/542	0.969812	0.283602	DUSP18
Cytosol	18/4201	0.981372	0.619414	DOCK6	CATSPER2	NUMA1	DCTN2	LUZP1	SLC31A2	TTC31	GPR61	IFI30	RBP7	FAM221A	POLA1	GCLC	SLC9A5	WDR60	ABCF2	CD22	RAI14
[truncated: 14 more columns]

## Sheet: Statistics_Source_Data_Fig5d
Ensembl ID	Gene	Mean Expression	log2 Fold Change	log2 FC Standard Error	p-value
ENSG00000162444.12	RBP7	1.11922	2.86094	0.76858	0.00019736
ENSG00000130477.15	UNC13A	3.68783	-1.92816	0.535727	0.000319253
ENSG00000167065.13	DUSP18	29.8372	0.577508	0.162108	0.000367372
ENSG00000006282.21	SPATA20	87.6051	-0.537802	0.153408	0.000455431
ENSG00000137497.17	NUMA1	3724.42	0.206579	0.0591836	0.000482161
ENSG00000178826.11	TMEM139	1.71675	-2.64378	0.762507	0.000525859
ENSG00000147003.7	CLTRN	1.68287	1.51599	0.455314	0.000869896
ENSG00000171435.14	KSR2	3.9354	-2.15663	0.652683	0.000952273
ENSG00000137819.14	PAQR5	1.08325	5.08893	1.54391	0.000980254
ENSG00000149187.18	CELF1	828.82	-0.276902	0.0844684	0.00104483
ENSG00000156535.15	CD109	21.2615	-1.02913	0.315162	0.00109316
ENSG00000173585.16	CCR9	26.52	-1.09795	0.34224	0.00133602
ENSG00000124205.18	EDN3	9.26532	-1.67906	0.526558	0.00142891
ENSG00000165370.2	GPR101	9.77668	0.942954	0.296966	0.00149683
ENSG00000137216.19	TMEM63B	135.119	-0.478558	0.151287	0.00156021
ENSG00000154678.18	PDE1C	3.10058	-3.1753	1.00462	0.00157397
ENSG00000106328.10	FSCN3	6.25919	-0.920531	0.292634	0.00165702
ENSG00000180509.12	KCNE1	2.26551	1.5875	0.506152	0.00171033
ENSG00000214694.11	ARHGEF33	1.82298	2.47426	0.795513	0.00186914
ENSG00000124215.17	CDH26	7.49408	-1.04175	0.33588	0.00192512
ENSG00000197054.12	ZNF763	6.72368	-1.04686	0.338025	0.0019549
ENSG00000140323.6	DISP2	6.13132	-1.78339	0.576555	0.00198021
ENSG00000125538.12	IL1B	10.9472	1.24558	0.402955	0.00199407
ENSG00000166825.14	ANPEP	11.3904	1.19821	0.388739	0.00205413
ENSG00000128607.14	KLHDC10	102.666	0.49533	0.161084	0.00210514
ENSG00000173013.6	CCDC96	71.4875	0.477218	0.155896	0.00220504
ENSG00000101916.11	TLR8	1.64091	1.89577	0.620761	0.00225855
ENSG00000188596.11	CFAP54	11.4678	0.791086	0.261253	0.00246143
ENSG00000087128.10	TMPRSS11E	2.42917	-2.42107	0.808436	0.00274663
ENSG00000090382.6	LYZ	191.906	1.22016	0.41132	0.0030127
ENSG00000175606.11	TMEM70	124.22	0.456392	0.154085	0.003057
ENSG00000149577.16	SIDT2	222.384	-0.341247	0.115723	0.00318986
ENSG00000230590.11	FTX	365.418	-0.285294	0.0971372	0.0033138
ENSG00000256553.1	TRAV1-2	12.636	0.797615	0.271889	0.00335051
ENSG00000250312.8	ZNF718	50.6815	-0.394561	0.134822	0.00342767
ENSG00000141519.15	CCDC40	4.64572	-1.30023	0.445025	0.00348133
ENSG00000213047.13	DENND1B	229.687	-0.307504	0.105474	0.00355183
ENSG00000117758.14	STX12	158.249	-0.355015	0.121772	0.00355237
ENSG00000123395.14	ATG101	114.731	0.341418	0.117166	0.00356884
ENSG00000187240.16	DYNC2H1	114.612	0.581448	0.200657	0.00375882
ENSG00000178971.16	CTC1	702.813	-0.367855	0.127352	0.00387097
ENSG00000197249.13	SERPINA1	33.4865	1.09463	0.379259	0.00389891
ENSG00000153707.17	PTPRD	3.97835	-2.19757	0.764393	0.00404133
ENSG00000166477.13	LEO1	206.535	0.286411	0.0997802	0.00409927
ENSG00000070985.13	TRPM5	1.86252	-1.75456	0.611522	0.00411549
ENSG00000173545.5	ZNF622	1125.9	0.279004	0.0972464	0.00411716
ENSG00000156097.12	GPR61	5.2425	-1.25006	0.436059	0.00414739
ENSG00000185864.16	NPIPB4	814.608	-0.367095	0.128113	0.00416486
ENSG00000181409.14	AATK	13.5544	-1.36841	0.477918	0.0041929
ENSG00000115042.10	FAHD2A	143.704	-0.318851	0.11211	0.00445399
ENSG00000170545.17	SMAGP	46.665	0.437266	0.154275	0.00459219
ENSG00000001084.13	GCLC	182.311	0.293989	0.103801	0.00462248
ENSG00000083067.22	TRPM3	2.10003	-2.64765	0.93533	0.00464448
ENSG00000160703.16	NLRX1	52.8652	0.474978	0.168077	0.00471392
ENSG00000070526.15	ST6GALNAC1	2.88933	-1.89138	0.669796	0.0047456
ENSG00000075914.13	EXOSC7	99.4015	-0.246018	0.0871633	0.00476519
ENSG00000011422.12	PLAUR	48.5043	0.80164	0.284165	0.00478682
ENSG00000188649.14	CC2D2B	1.86262	-2.28254	0.810275	0.00484758
ENSG00000167483.18	NIBAN3	14.5272	-1.23843	0.440055	0.00488907
ENSG00000169181.13	GSG1L	1.5151	-1.84558	0.658644	0.00507722
ENSG00000133063.16	CHIT1	3.94825	1.24997	0.447536	0.0052222
ENSG00000149243.15	KLHL35	4.39898	-1.11735	0.4007	0.00529552
ENSG00000114346.13	ECT2	18.8514	-0.72189	0.25902	0.00531973
ENSG00000204659.5	CBY3	2.21397	-1.62711	0.584452	0.00536938
ENSG00000146216.13	TTBK1	1.91771	-1.85498	0.66653	0.00538511
ENSG00000051341.14	POLQ	19.8554	-1.03943	0.375626	0.00565403
ENSG00000206344.7	HCG27	27.1851	-0.4533	0.164145	0.00575221
ENSG00000198081.11	ZBTB14	281.293	0.249185	0.0902674	0.00577093
ENSG00000180071.20	ANKRD18A	51.8158	-0.850674	0.308996	0.00590479
ENSG00000131323.14	TRAF3	525.755	-0.321398	0.116955	0.00599495
ENSG00000162733.19	DDR2	31.8204	-0.824697	0.300158	0.00600443
ENSG00000112038.18	OPRM1	1.71144	-2.47294	0.901089	0.00606231
ENSG00000017260.19	ATP2C1	331.244	-0.292578	0.106638	0.00607617
ENSG00000132780.17	NASP	924.523	0.320909	0.117025	0.00610257
ENSG00000115053.16	NCL	8565.14	0.319929	0.116979	0.00623951
ENSG00000117335.19	CD46	783.373	-0.215726	0.0789664	0.0062976
ENSG00000140534.14	TICRR	3.5235	-1.27401	0.466752	0.00634268
ENSG00000102241.12	HTATSF1	865.441	0.192744	0.0706645	0.0063798
ENSG00000142959.5	BEST4	12.509	-0.653756	0.240339	0.00652535
ENSG00000100319.13	ZMAT5	31.391	0.408741	0.150304	0.00653949
ENSG00000147166.11	ITGB1BP2	11.5963	-0.739463	0.273044	0.0067645
ENSG00000139832.5	RAB20	10.5356	0.774127	0.28637	0.00686663
ENSG00000116641.18	DOCK7	82.8982	-0.723631	0.267886	0.00690756
ENSG00000167281.19	RBFOX3	2.55999	-1.51999	0.562695	0.0069076
ENSG00000101194.18	SLC17A9	31.4901	-0.683948	0.253414	0.00695618
ENSG00000169249.12	ZRSR2	385.045	0.36417	0.135209	0.00707311
ENSG00000216490.4	IFI30	59.4053	0.927197	0.344405	0.00709885
ENSG00000128815.19	WDFY4	40.1928	-1.07558	0.400045	0.00717442
ENSG00000122707.12	RECK	45.2212	0.305345	0.114247	0.00752495
ENSG00000101150.17	TPD52L2	204.225	0.186273	0.0697845	0.00760197
ENSG00000119986.7	AVPI1	39.2989	0.398614	0.149337	0.00760252
ENSG00000124783.14	SSR1	743.43	0.299181	0.11211	0.00761603
ENSG00000175203.15	DCTN2	246.126	-0.181814	0.0682002	0.00767861
ENSG00000211813.2	TRAV34	1.50984	1.229	0.461845	0.00778952
ENSG00000120253.14	NUP43	58.521	-0.380585	0.143295	0.00790832
ENSG00000142627.13	EPHA2	0.586001	2.26037	0.851332	0.00792845
ENSG00000229140.10	CCDC26	4.32251	-2.1776	0.820377	0.00794517
ENSG00000155744.9	FAM126B	475.106	-0.318289	0.120213	0.00810396
ENSG00000166405.15	RIC3	79.862	-0.582635	0.22033	0.00818437
ENSG00000112541.15	PDE10A	3.74873	-2.0302	0.767769	0.00818626
ENSG00000129167.9	TPH1	13.5335	-0.762046	0.288538	0.00826465
ENSG00000165879.9	FRAT1	156.998	0.314979	0.119263	0.00826505
ENSG00000174842.17	GLMN	43.7278	-0.388569	0.147334	0.00835606
ENSG00000187045.18	TMPRSS6	1.87116	-1.5381	0.583479	0.00838704
ENSG00000211662.2	IGLV3-21	16.1739	-1.56334	0.593736	0.00846205
ENSG00000147162.14	OGT	2405.97	-0.298434	0.113466	0.0085345
ENSG00000164082.15	GRM2	31.6553	-0.611568	0.232611	0.00855982
ENSG00000255524.7	NPIPB8	2.00846	-1.46869	0.558856	0.00858812
ENSG00000186094.17	AGBL4	1.70413	-1.78265	0.678721	0.00862726
ENSG00000176563.10	CNTD1	1.3177	-1.60789	0.612612	0.00867381
ENSG00000060140.9	STYK1	8.71579	-0.955861	0.364288	0.00869245
ENSG00000114853.14	ZBTB47	13.4352	0.789411	0.301192	0.00876841
ENSG00000117139.17	KDM5B	650.76	-0.251994	0.0961783	0.00879105
ENSG00000170049.9	KCNAB3	17.3305	-0.665836	0.254182	0.00880535
ENSG00000151338.18	MIPOL1	4.28937	-1.48963	0.569699	0.00892875
ENSG00000007968.7	E2F2	21.9633	-0.969955	0.371188	0.00897219
ENSG00000210156.1	MT-TK	3.53695	-1.1927	0.456625	0.0090016
ENSG00000267107.8	PCAT19	1.44324	-2.52356	0.9673	0.00908421
ENSG00000142794.18	NBPF3	75.8879	0.374125	0.143468	0.0091145
ENSG00000011007.12	ELOA	809.792	0.19203	0.073786	0.00925389
ENSG00000152953.13	STK32B	1.73955	-1.60761	0.619594	0.00946982
ENSG00000102893.16	PHKB	225.726	-0.27252	0.105318	0.00966504
ENSG00000183423.12	LRIT3	1.53576	-1.56635	0.607204	0.00989137
ENSG00000142082.15	SIRT3	50.3067	-0.421983	0.163715	0.0099506
ENSG00000168356.12	SCN11A	3.79195	-1.20431	0.467253	0.00995404
ENSG00000111052.7	LIN7A	2.25446	1.76844	0.687858	0.0101425
ENSG00000072571.20	HMMR	12.1476	-0.674189	0.262701	0.0102767
ENSG00000170074.19	FAM153A	86.1256	-0.772135	0.300879	0.0102801
ENSG00000182230.12	FAM153B	38.6147	-0.7746	0.301915	0.0102991
ENSG00000083857.14	FAT1	2.29958	-2.46054	0.959066	0.0103009
ENSG00000125746.16	EML2	95.8526	-0.354587	0.13836	0.0103838
ENSG00000255150.2	EID3	146.277	0.201676	0.0788003	0.0104875
ENSG00000152207.7	CYSLTR2	47.9361	0.457857	0.179548	0.0107707
ENSG00000085265.11	FCN1	59.7161	1.02043	0.400211	0.0107806
ENSG00000120262.10	CCDC170	2.34316	-2.40116	0.942206	0.0108205
ENSG00000240184.7	PCDHGC3	3.24812	1.23772	0.485751	0.0108325
ENSG00000118257.16	NRP2	3.74105	-2.06974	0.812729	0.010876
ENSG00000172748.14	ZNF596	27.6405	-0.424124	0.166888	0.0110421
ENSG00000166260.11	COX11	163.919	0.281	0.110612	0.011072
ENSG00000147383.11	NSDHL	24.1765	0.299726	0.118015	0.0110937
ENSG00000110911.16	SLC11A2	149.858	-0.334605	0.131776	0.0111109
ENSG00000114646.10	CSPG5	5.01458	0.836486	0.330183	0.0112961
ENSG00000130023.16	ERMARD	57.1064	-0.412493	0.16293	0.0113503
ENSG00000211720.3	TRBV11-1	1.60901	1.30386	0.516708	0.0116224
ENSG00000065613.15	SLK	1425.52	0.287311	0.113883	0.0116405
ENSG00000135740.17	SLC9A5	34.4706	-0.635792	0.252137	0.0116818
ENSG00000277072.5	STAG3L2	195.432	-0.213836	0.0848177	0.0116979
ENSG00000169169.14	CPT1C	1.24542	1.53492	0.608989	0.0117206
ENSG00000124275.15	MTRR	236.15	-0.195912	0.0780349	0.0120536
ENSG00000157227.13	MMP14	13.9235	-0.812305	0.323631	0.012074
ENSG00000177058.12	SLC38A9	35.35	-0.413897	0.164935	0.0120917
ENSG00000126870.16	WDR60	501.316	0.373176	0.148878	0.0121903
ENSG00000102878.16	HSF4	12.0538	-0.844678	0.33758	0.0123439
ENSG00000130702.15	LAMA5	16.1465	-1.13362	0.453061	0.0123448
ENSG00000213199.8	ASIC3	13.5056	-0.677156	0.270713	0.012371
ENSG00000148468.17	FAM171A1	32.7763	0.427031	0.170782	0.0124039
ENSG00000185070.11	FLRT2	3.6721	-2.39467	0.958389	0.0124672
ENSG00000049247.13	UTS2	4.14531	1.25257	0.501443	0.0124919
ENSG00000100445.17	SDR39U1	93.5251	-0.329657	0.132019	0.0125235
ENSG00000181938.13	GINS3	10.2667	0.513752	0.205979	0.0126244
ENSG00000166387.13	PPFIBP2	106.02	-0.688914	0.276384	0.0126813
ENSG00000213096.10	ZNF254	218.293	-0.272742	0.109536	0.0127754
ENSG00000146038.12	DCDC2	0.929137	-1.65836	0.666064	0.0127816
ENSG00000100258.18	LMF2	154.506	-0.32544	0.130731	0.0127964
ENSG00000170100.13	ZNF778	121.171	0.488789	0.196968	0.0130804
ENSG00000188868.14	ZNF563	32.505	-0.648707	0.26169	0.0131783
ENSG00000117174.11	ZNHIT6	539.3	0.300051	0.121064	0.0131953
ENSG00000145945.7	FAM50B	14.9155	0.520175	0.21023	0.0133494
ENSG00000180891.13	CUEDC1	2.14711	1.27373	0.515057	0.0133986
ENSG00000056558.11	TRAF1	1079.22	-0.373564	0.151099	0.0134238
ENSG00000221955.10	SLC12A8	1.35094	-1.84061	0.7445	0.0134254
ENSG00000138685.15	FGF2	3.95656	-2.03065	0.822047	0.0135025
ENSG00000087303.18	NID2	2.94513	-1.29515	0.52437	0.0135144
ENSG00000149257.14	SERPINH1	16.7743	0.544669	0.220588	0.0135429
ENSG00000166619.15	BLCAP	266.374	-0.219803	0.08918	0.0137122
ENSG00000170633.16	RNF34	306.803	-0.229766	0.0933393	0.0138312
ENSG00000101977.21	MCF2	8.65531	-0.6053	0.245994	0.0138694
ENSG00000087250.8	MT3	2.12841	1.40252	0.570026	0.0138765
ENSG00000134871.19	COL4A2	1.56912	-2.23029	0.907676	0.0140048
ENSG00000140320.12	BAHD1	279.644	0.181732	0.074006	0.0140635
ENSG00000165458.14	INPPL1	287.447	-0.379708	0.15471	0.014115
ENSG00000011258.16	MBTD1	314.939	-0.244318	0.0996398	0.0142058
ENSG00000120370.12	GORAB	215.429	-0.393098	0.160496	0.0143145
ENSG00000101421.4	CHMP4B	985.882	0.245298	0.100264	0.014424
ENSG00000169194.9	IL13	4.36877	-0.833372	0.340637	0.0144247
ENSG00000120616.16	EPC1	2077.53	0.263961	0.107896	0.0144274
ENSG00000215883.10	CYB5RL	20.721	-0.557222	0.227988	0.0145222
ENSG00000144635.9	DYNC1LI1	386.459	0.26562	0.1087	0.0145416
ENSG00000075275.16	CELSR1	40.9678	-0.720181	0.294743	0.0145487
ENSG00000167107.12	ACSF2	25.5909	-0.494852	0.202707	0.0146377
ENSG00000121690.11	DEPDC7	7.81609	0.830621	0.340523	0.0147177
ENSG00000104067.16	TJP1	2.53985	-2.38526	0.978415	0.0147737
ENSG00000084093.17	REST	1996.74	0.23977	0.0984425	0.0148655
ENSG00000115295.20	CLIP4	319.181	-0.312577	0.128468	0.0149702
ENSG00000155561.15	NUP205	430.188	-0.247522	0.101749	0.0149883
ENSG00000112812.16	PRSS16	1.69416	-1.70698	0.702016	0.0150348
ENSG00000142449.13	FBN3	4.53877	-1.78383	0.7339	0.0150733
ENSG00000275183.2	LENG9	19.6994	0.400736	0.164918	0.0151027
ENSG00000112715.22	VEGFA	65.5131	0.71479	0.294472	0.0152091
ENSG00000158669.11	GPAT4	434.237	-0.183856	0.0758948	0.0154137
ENSG00000268883.2	PNMA6B	1.2652	-1.96084	0.809656	0.0154429
ENSG00000242612.7	DECR2	13.3486	0.527608	0.217905	0.0154663
ENSG00000211943.2	IGHV3-15	6.52599	-1.43226	0.591678	0.0154916
ENSG00000198053.11	SIRPA	11.6854	1.10686	0.4577	0.0155929
ENSG00000101333.16	PLCB4	6.22948	-1.49434	0.617941	0.0155952
ENSG00000159423.17	ALDH4A1	6.5561	-0.943693	0.390401	0.0156386
ENSG00000132467.4	UTP3	408.259	0.249488	0.103411	0.0158397
ENSG00000103313.12	MEFV	4.81268	1.03795	0.430487	0.0159038
ENSG00000141837.20	CACNA1A	9.00749	-0.928461	0.385763	0.0160923
ENSG00000197124.12	ZNF682	94.7115	-0.382569	0.159275	0.0163085
ENSG00000185518.11	SV2B	1.54276	-2.15283	0.896539	0.0163387
ENSG00000047188.16	YTHDC2	641.51	-0.313966	0.130764	0.0163498
ENSG00000274750.2	HIST1H3E	14.2905	0.746994	0.311167	0.0163672
ENSG00000130158.14	DOCK6	8.82378	0.97617	0.40707	0.016483
ENSG00000226746.2	SMCR5	2.967	-1.00989	0.422126	0.0167389
ENSG00000072657.9	TRHDE	1.4473	2.03934	0.852682	0.0167716
ENSG00000158555.15	GDPD5	130.26	-0.531925	0.222477	0.0168063
ENSG00000163389.12	POGLUT1	106.729	-0.346534	0.144979	0.0168378
ENSG00000198542.14	ITGBL1	0.485353	2.69272	1.12705	0.0168864
ENSG00000108830.10	RND2	2.72949	-1.12702	0.471818	0.0169088
ENSG00000113924.12	HGD	6.82029	-0.669105	0.280155	0.0169247
ENSG00000137135.18	ARHGEF39	2.94177	-1.32853	0.556798	0.0170321
ENSG00000148773.14	MKI67	268.669	-0.692269	0.29024	0.0170718
ENSG00000162695.12	SLC30A7	330.285	-0.22529	0.0944702	0.0170895
ENSG00000115282.20	TTC31	220.28	0.244022	0.102443	0.017218
ENSG00000138061.12	CYP1B1	5.60172	1.17235	0.492501	0.0172941
ENSG00000179761.12	PIPOX	13.1619	-0.469974	0.197612	0.017394
ENSG00000149503.13	INCENP	237.647	0.279726	0.117639	0.0174152
ENSG00000183763.9	TRAIP	16.8637	-0.462129	0.194365	0.0174239
ENSG00000185483.12	ROR1	2.12581	-2.3729	0.998276	0.0174541
ENSG00000043143.20	JADE2	1857.57	0.266484	0.112131	0.0174755
ENSG00000268350.7	FAM156A	60.9779	-0.431175	0.181544	0.0175471
ENSG00000117122.14	MFAP2	0.552253	1.82512	0.769195	0.0176555
ENSG00000077147.16	TM9SF3	963.918	-0.18543	0.0781745	0.0176923
ENSG00000160716.6	CHRNB2	1.27334	-1.3851	0.584039	0.0177117
ENSG00000177595.18	PIDD1	90.5696	-0.355005	0.149747	0.0177548
ENSG00000255374.3	TAS2R43	4.58179	-1.63335	0.688985	0.0177561
ENSG00000275700.5	AATF	1182.72	0.249869	0.105479	0.0178406
ENSG00000211970.3	IGHV4-61	3.50967	-1.9097	0.806459	0.0178845
ENSG00000179242.16	CDH4	5.54392	1.03528	0.437204	0.0178868
ENSG00000137070.17	IL11RA	103.707	-0.558747	0.236004	0.017907
ENSG00000142230.13	SAE1	195.966	0.364073	0.153801	0.0179248
ENSG00000132938.20	MTUS2	6.53466	-1.33397	0.563585	0.0179358
ENSG00000196391.11	ZNF774	2.85013	-1.60624	0.679153	0.0180273
ENSG00000113761.12	ZNF346	203.153	-0.253708	0.107307	0.0180632
ENSG00000204392.11	LSM2	62.1691	0.267152	0.113007	0.0180777
ENSG00000197548.12	ATG7	96.6366	-0.276063	0.116778	0.0180786
ENSG00000141580.16	WDR45B	373.166	0.24276	0.102757	0.0181535
ENSG00000111145.8	ELK3	254.208	-0.31983	0.135401	0.0181716
ENSG00000011405.13	PIK3C2A	682.333	-0.265255	0.112382	0.0182597
ENSG00000162496.9	DHRS3	596.074	-0.392267	0.166297	0.0183325
ENSG00000127366.5	TAS2R5	1.16865	-1.55157	0.658421	0.0184482
ENSG00000012124.17	CD22	19.9698	-1.19328	0.50645	0.0184642
ENSG00000201558.1	RNVU1-6	1.7141	0.90003	0.382025	0.0184756
ENSG00000174744.14	BRMS1	390.417	0.323062	0.13726	0.0185903
ENSG00000108309.14	RUNDC3A	1.4731	-2.08427	0.8858	0.0186238
ENSG00000115705.21	TPO	1.46247	-2.54539	1.08194	0.0186421
ENSG00000145949.11	MYLK4	6.61654	-0.776097	0.33004	0.0186967
ENSG00000164053.21	ATRIP	74.2783	-0.280283	0.11934	0.0188437
ENSG00000075826.17	SEC31B	264.114	-0.436141	0.185738	0.0188668
ENSG00000100014.20	SPECC1L	558.07	0.176382	0.0753084	0.0191738
ENSG00000140749.9	IGSF6	3.28003	0.929261	0.396848	0.0192012
ENSG00000150337.13	FCGR1A	1.40835	2.04427	0.874175	0.0193605
ENSG00000127419.17	TMEM175	76.642	-0.425594	0.182468	0.0196782
ENSG00000140455.17	USP3	1292.36	-0.234067	0.100575	0.0199495
ENSG00000135925.9	WNT10A	17.0773	-0.601277	0.258415	0.0199764
ENSG00000101104.12	PABPC1L	78.9341	-0.362535	0.156068	0.0201827
ENSG00000227500.10	SCAMP4	82.3406	0.293703	0.126621	0.0203657
ENSG00000111261.14	MANSC1	1.75133	-1.42619	0.615634	0.0205248
ENSG00000101342.10	TLDC2	0.938548	-1.73139	0.748433	0.020703
ENSG00000135164.18	DMTF1	626.665	-0.240096	0.103833	0.0207593
ENSG00000165730.16	STOX1	4.1012	1.17579	0.50883	0.0208459
ENSG00000136546.16	SCN7A	2.44232	-3.24221	1.40341	0.0208751
ENSG00000135596.18	MICAL1	499.812	-0.283925	0.122953	0.020932
ENSG00000172123.12	SLFN12	32.1215	0.416997	0.180811	0.0210962
ENSG00000163539.17	CLASP2	478.011	-0.240405	0.104261	0.021122
ENSG00000213780.11	GTF2H4	16.1767	-0.472586	0.204992	0.0211453
ENSG00000214193.11	SH3D21	19.0328	0.508046	0.220472	0.0212027
ENSG00000100036.13	SLC35E4	42.772	0.41396	0.179645	0.0212043
ENSG00000177565.16	TBL1XR1	813.275	-0.341119	0.148148	0.0213043
ENSG00000128298.17	BAIAP2L2	4.43296	-0.713359	0.310255	0.0214897
ENSG00000184163.3	C1QTNF12	5.62171	-0.949566	0.413954	0.0217967
ENSG00000162869.16	PPP1R21	207.035	-0.243241	0.106063	0.021827
ENSG00000132549.18	VPS13B	1304.08	-0.221957	0.0968011	0.021853
ENSG00000101187.16	SLCO4A1	12.2125	-0.809833	0.353278	0.0218862
ENSG00000115419.12	GLS	1006.75	-0.179766	0.078435	0.021911
ENSG00000160208.13	RRP1B	741.946	0.124888	0.054543	0.0220375
ENSG00000124103.9	FAM209A	22.6855	-0.373276	0.163141	0.0221339
ENSG00000243649.8	CFB	5.13398	-0.972131	0.42526	0.0222562
ENSG00000107186.16	MPDZ	3.70649	-1.52187	0.665772	0.0222614
ENSG00000099956.19	SMARCB1	535.468	0.186006	0.0814392	0.0223724
ENSG00000172936.14	MYD88	270.013	0.195737	0.0857465	0.0224457
ENSG00000198270.13	TMEM116	69.9985	-0.279407	0.1225	0.0225562
ENSG00000284981.1	UPK3BL2	56.6517	-0.456758	0.200394	0.0226489
ENSG00000154165.5	GPR15	106.883	-0.769852	0.338032	0.0227591
ENSG00000139364.10	TMEM132B	2.38235	-2.38304	1.0464	0.0227636
ENSG00000163673.7	DCLK3	1.4313	-1.56117	0.685607	0.0227829
ENSG00000174607.11	UGT8	4.88242	-1.12256	0.493117	0.022818
ENSG00000166664.13	CHRFAM7A	4.09437	-1.88049	0.82607	0.0228202
ENSG00000127995.17	CASD1	167.97	-0.279099	0.122793	0.0230303
ENSG00000167702.12	KIFC2	116.28	-0.390373	0.171974	0.0232107
ENSG00000086570.12	FAT2	1.0659	-2.30254	1.01457	0.0232388
ENSG00000156853.13	ZNF689	298.934	0.224867	0.0991167	0.023286
ENSG00000164048.14	ZNF589	201.938	-0.203987	0.0899577	0.0233541
ENSG00000224877.4	NDUFAF8	109.771	0.232331	0.102602	0.0235497
ENSG00000269343.8	ZNF587B	380.139	-0.190593	0.0842586	0.0236976
ENSG00000147465.12	STAR	2.8522	1.06586	0.471244	0.0237098
ENSG00000177103.15	DSCAML1	15.4105	-0.859631	0.380236	0.0237726
ENSG00000132254.12	ARFIP2	223.594	-0.280284	0.124016	0.0238168
ENSG00000130643.9	CALY	2.96111	-1.09025	0.483046	0.0240055
ENSG00000021645.18	NRXN3	1.64762	-2.09473	0.928429	0.0240577
ENSG00000133962.8	CATSPERB	14.8466	-0.704056	0.312059	0.0240605
ENSG00000127129.10	EDN2	1.16422	-1.2175	0.540378	0.0242561
ENSG00000213995.11	NAXD	101.143	-0.246453	0.109465	0.0243576
ENSG00000075407.18	ZNF37A	288.056	-0.267905	0.119049	0.0244254
ENSG00000167508.12	MVD	113.489	0.398148	0.177009	0.024493
ENSG00000171388.12	APLN	0.531686	1.73583	0.771865	0.0245202
ENSG00000088876.12	ZNF343	50.8606	-0.394392	0.175427	0.0245647
ENSG00000104140.7	RHOV	1.47954	1.20775	0.537232	0.0245694
ENSG00000171475.14	WIPF2	579.377	0.262624	0.11685	0.0246058
ENSG00000161920.10	MED11	15.047	0.389222	0.173378	0.0247722
ENSG00000166762.18	CATSPER2	40.6424	-0.515406	0.229666	0.0248228
ENSG00000140379.8	BCL2A1	108.685	0.377057	0.168074	0.0248716
ENSG00000198538.11	ZNF28	65.9214	-0.507344	0.226465	0.0250729
ENSG00000136940.14	PDCL	306.999	0.28827	0.128693	0.0250926
ENSG00000124391.5	IL17C	3.34375	-0.838735	0.374877	0.0252628
ENSG00000204385.12	SLC44A4	1.57495	-1.7709	0.791843	0.025324
ENSG00000099840.13	IZUMO4	8.35441	-0.585824	0.262004	0.025356
ENSG00000186017.14	ZNF566	30.4086	0.376139	0.168414	0.0255211
ENSG00000069696.7	DRD4	3.33002	-0.793961	0.355519	0.0255327
ENSG00000115239.22	ASB3	146.952	-0.22134	0.0991988	0.0256628
ENSG00000136867.11	SLC31A2	25.9497	0.314929	0.14129	0.0258172
ENSG00000146918.20	NCAPG2	83.311	-0.704443	0.316078	0.0258337
ENSG00000108175.17	ZMIZ1	398.614	0.360066	0.161647	0.0259144
ENSG00000078295.17	ADCY2	1.27313	-2.49081	1.11927	0.0260555
ENSG00000172650.13	AGAP5	20.4497	-0.54541	0.245198	0.0261237
ENSG00000135457.10	TFCP2	132.785	0.354901	0.159696	0.0262592
ENSG00000172465.14	TCEAL1	28.7062	0.331997	0.149496	0.0263659
ENSG00000276240.2	OR4E1	0.952872	-1.73104	0.779673	0.0264043
ENSG00000117013.17	KCNQ4	2.95629	0.644957	0.290713	0.0265184
ENSG00000161013.17	MGAT4B	240.414	-0.249321	0.112404	0.0265493
ENSG00000189091.13	SF3B3	848.312	-0.183763	0.0828555	0.0265633
ENSG00000197299.12	BLM	73.749	-0.324832	0.146481	0.0265836
ENSG00000166575.17	TMEM135	142.957	0.382466	0.172665	0.0267544
ENSG00000143630.10	HCN3	10.9421	-0.579541	0.261738	0.0268149
ENSG00000198157.11	HMGN5	35.2086	0.408978	0.184755	0.0268543
ENSG00000151687.14	ANKAR	67.1404	-0.275658	0.124714	0.0270825
ENSG00000172046.19	USP19	346.434	-0.317388	0.143619	0.0271101
ENSG00000164171.11	ITGA2	3.38039	-1.20732	0.546467	0.0271523
ENSG00000163629.13	PTPN13	11.8492	0.912768	0.413361	0.0272328
ENSG00000197915.6	HRNR	1.19441	-1.88078	0.852141	0.0273054
ENSG00000122367.19	LDB3	2.34318	-1.21079	0.548851	0.0273813
ENSG00000059728.11	MXD1	352.732	0.261791	0.118756	0.0274933
ENSG00000163703.17	CRELD1	64.2151	0.407774	0.18506	0.0275612
ENSG00000213714.1	FAM209B	10.7088	-0.491842	0.223513	0.0277711
ENSG00000171320.15	ESCO2	3.53113	-1.26792	0.576267	0.0277902
ENSG00000185238.13	PRMT3	86.2575	-0.263983	0.12004	0.0278688
ENSG00000115129.14	TP53I3	1.65213	-1.14542	0.521188	0.0279699
ENSG00000101115.13	SALL4	2.98015	-1.22599	0.557887	0.0279799
ENSG00000182366.10	FAM87A	1.08321	1.88096	0.856114	0.0280143
ENSG00000100473.18	COCH	4.02242	-1.22765	0.559079	0.028103
ENSG00000164366.4	CCDC127	69.0813	0.418895	0.19087	0.0281876
ENSG00000160058.18	BSDC1	1003.68	-0.174066	0.0793857	0.0283318
ENSG00000170421.12	KRT8	6.58668	-0.636505	0.290342	0.028361
ENSG00000067334.14	DNTTIP2	1720.01	0.18632	0.0849914	0.0283632
ENSG00000189134.4	NKAPL	1.65574	-1.32799	0.605809	0.0283727
ENSG00000230099.2	TRBV5-4	12.9135	0.752786	0.343507	0.0284176
ENSG00000182324.6	KCNJ14	54.9967	-0.338345	0.154392	0.0284179
ENSG00000126249.8	PDCD2L	23.9758	0.347088	0.158439	0.0284756
ENSG00000215252.11	GOLGA8B	1113.65	-0.420434	0.191927	0.0284815
ENSG00000198840.2	MT-ND3	5775.38	-0.521674	0.238432	0.028674
ENSG00000239839.7	DEFA3	1.65956	-3.05033	1.39423	0.028682
ENSG00000254166.3	CASC19	3.74295	-1.04322	0.477353	0.0288579
ENSG00000178467.18	P4HTM	141.259	-0.276852	0.126684	0.0288614
ENSG00000144550.13	CPNE9	1.15651	-1.80851	0.827881	0.0289252
ENSG00000160471.13	COX6B2	1.32074	-1.52347	0.697444	0.0289359
ENSG00000170175.11	CHRNB1	17.2875	0.405048	0.185766	0.0292263
ENSG00000186684.14	CYP27C1	0.474718	2.56356	1.17588	0.0292486
ENSG00000223501.9	VPS52	216.233	-0.283591	0.130212	0.0294115
ENSG00000172059.11	KLF11	282.177	0.33246	0.152846	0.0296203
ENSG00000171819.5	ANGPTL7	1.13024	-2.0417	0.938902	0.0296632
ENSG00000071967.12	CYBRD1	5.1555	0.885749	0.407472	0.0297228
ENSG00000133243.10	BTBD2	232.422	0.236095	0.108616	0.0297298
ENSG00000099917.17	MED15	2117.76	-0.145054	0.0667341	0.0297344
ENSG00000112773.16	TENT5A	311.318	0.236569	0.108839	0.0297379
ENSG00000281344.1	HELLPAR	52.3116	-0.566388	0.26065	0.0297816
ENSG00000197879.17	MYO1C	71.11	-0.466331	0.214652	0.0298179
ENSG00000099995.19	SF3A1	2865.68	0.134939	0.0621267	0.0298565
ENSG00000172247.4	C1QTNF4	4.4139	-0.757339	0.348707	0.0298673
ENSG00000103876.12	FAH	19.4885	-0.46209	0.212804	0.0298985
ENSG00000140400.17	MAN2C1	495.653	-0.33486	0.154325	0.030019
ENSG00000182796.14	TMEM198B	70.8846	-0.30417	0.140196	0.0300365
ENSG00000181656.7	GPR88	0.805769	-1.5581	0.718201	0.0300489
ENSG00000101337.16	TM9SF4	299.992	-0.194083	0.0894948	0.0301095
ENSG00000283063.1	TRBV6-2	11.7068	0.678868	0.313243	0.0302179
ENSG00000100354.21	TNRC6B	3481.01	0.257949	0.11905	0.0302557
ENSG00000189337.17	KAZN	5.30788	0.891826	0.411646	0.030274
ENSG00000136869.16	TLR4	7.23567	1.04391	0.48197	0.0303169
ENSG00000174672.16	BRSK2	3.13891	-1.01074	0.467028	0.0304498
ENSG00000053524.12	MCF2L2	67.0088	-0.436623	0.201986	0.0306449
ENSG00000139636.15	LMBR1L	534.443	-0.24527	0.113476	0.0306624
ENSG00000198689.11	SLC9A6	214.918	-0.214542	0.0992645	0.030671
ENSG00000164070.12	HSPA4L	1.19067	-1.83116	0.847286	0.0306795
ENSG00000136100.14	VPS36	186.31	-0.209023	0.0967781	0.0307866
ENSG00000185619.18	PCGF3	285.627	-0.287362	0.133104	0.0308554
ENSG00000156697.13	UTP14A	189.369	0.19198	0.0889399	0.0308863
ENSG00000164902.14	PHAX	369.404	0.203368	0.0942325	0.0309157
ENSG00000139651.11	ZNF740	245.246	-0.289347	0.134102	0.0309544
ENSG00000173275.13	ZNF449	26.5052	-0.339471	0.157466	0.0310962
ENSG00000179532.12	DNHD1	402.43	-0.316695	0.146931	0.0311308
ENSG00000198695.2	MT-ND6	1033.45	-0.77334	0.358874	0.0311692
ENSG00000273768.1	U1	893.16	-0.694159	0.322517	0.0313724
ENSG00000177432.8	NAP1L5	166.294	0.264082	0.122732	0.0314212
ENSG00000128694.12	OSGEPL1	19.0171	0.381745	0.177423	0.0314277
ENSG00000135766.9	EGLN1	449.011	0.215244	0.100066	0.0314746
ENSG00000179869.15	ABCA13	1.65754	-1.93316	0.898862	0.0315019
ENSG00000128833.13	MYO5C	21.0699	-0.49217	0.228903	0.0315451
ENSG00000005381.8	MPO	8.02251	-1.16457	0.541691	0.0315642
ENSG00000108861.9	DUSP3	48.5264	0.302817	0.140879	0.0315957
ENSG00000254206.5	NPIPB11	54.8301	-0.51992	0.242106	0.0317546
ENSG00000183837.9	PNMA3	39.0173	-0.546967	0.254714	0.0317632
ENSG00000066336.11	SPI1	38.1884	0.675858	0.314756	0.0317739
ENSG00000100314.4	CABP7	12.1108	-0.496025	0.231096	0.0318407
ENSG00000173868.11	PHOSPHO1	1.86475	-1.44924	0.675257	0.0318563
ENSG00000224383.7	PRR29	5.56238	0.775215	0.361235	0.031872
ENSG00000166436.16	TRIM66	119.01	-0.426236	0.198734	0.0319721
ENSG00000150753.12	CCT5	379.196	0.218825	0.102071	0.0320448
ENSG00000198723.11	TEX45	35.8078	-0.597577	0.278798	0.0320805
ENSG00000054277.14	OPN3	15.5339	0.51476	0.240265	0.0321562
ENSG00000183850.14	ZNF730	0.356612	1.93595	0.904485	0.0323229
ENSG00000211950.2	IGHV1-24	1.45514	-2.18395	1.02073	0.0323884
ENSG00000163737.4	PF4	174.38	-1.06166	0.496283	0.0324174
ENSG00000186472.20	PCLO	4.59936	-1.13154	0.529787	0.0326921
ENSG00000126226.22	PCID2	152.084	-0.238762	0.111794	0.0327016
ENSG00000125459.15	MSTO1	120.53	-0.254485	0.119167	0.032717
ENSG00000128917.8	DLL4	2.08304	-1.01742	0.476424	0.0327172
ENSG00000197885.10	NKIRAS1	43.7406	-0.275764	0.129147	0.0327385
ENSG00000173273.16	TNKS	641.098	-0.153016	0.071681	0.0327872
ENSG00000179833.4	SERTAD2	880.057	0.204463	0.0957979	0.0328171
ENSG00000197343.11	ZNF655	773.379	-0.191091	0.0896186	0.0329843
ENSG00000214021.16	TTLL3	373.495	-0.317925	0.149205	0.0331067
ENSG00000100918.13	REC8	172.746	-0.297141	0.13962	0.03332
ENSG00000184574.10	LPAR5	63.8741	-0.264563	0.124314	0.0333222
ENSG00000157103.12	SLC6A1	1.22921	-2.25249	1.0588	0.0333874
ENSG00000116833.14	NR5A2	0.691833	-2.08761	0.981347	0.033396
ENSG00000135966.13	TGFBRAP1	454.607	0.187916	0.0883512	0.0334263
ENSG00000140839.11	CLEC18B	3.10037	1.29047	0.606909	0.0334783
ENSG00000054965.10	FAM168A	454.325	0.196412	0.0923967	0.0335245
ENSG00000143952.20	VPS54	166.232	-0.224325	0.105632	0.0336991
ENSG00000185933.6	CALHM1	0.698975	1.73613	0.817694	0.0337371
ENSG00000113108.19	APBB3	72.5274	-0.328582	0.15484	0.0338317
ENSG00000189367.15	KIAA0408	11.9734	-0.682434	0.321669	0.0338762
ENSG00000100056.12	ESS2	333.215	0.296885	0.13999	0.0339416
ENSG00000158062.20	UBXN11	85.4961	-0.308962	0.145734	0.0340023
ENSG00000037241.7	RPL26L1	79.119	0.359108	0.169398	0.0340139
ENSG00000176853.16	FAM91A1	528.707	-0.252326	0.119051	0.0340497
ENSG00000073670.14	ADAM11	2.18846	-1.32471	0.625052	0.0340607
ENSG00000177483.11	RBM44	32.7661	-0.482568	0.228093	0.0343736
ENSG00000186395.8	KRT10	148.551	0.301083	0.142351	0.0344238
ENSG00000240303.8	ACAD11	121.871	-0.282281	0.133462	0.0344244
ENSG00000078043.16	PIAS2	260.199	-0.206254	0.0975673	0.0345178
ENSG00000180316.12	PNPLA1	1.434	-1.17962	0.558127	0.0345556
ENSG00000059691.12	GATB	48.1766	-0.31723	0.150119	0.0345841
ENSG00000059378.12	PARP12	258.354	-0.259941	0.123061	0.0346614
ENSG00000211725.3	TRBV5-5	5.75905	0.760783	0.3609	0.0350297
ENSG00000084453.16	SLCO1A2	1.47072	-1.76222	0.836596	0.0351682
ENSG00000148843.15	PDCD11	268.867	0.229966	0.10933	0.03543
ENSG00000134851.13	TMEM165	109.799	-0.231948	0.110461	0.035745
ENSG00000132326.12	PER2	487.539	0.28654	0.136478	0.0357704
ENSG00000064886.14	CHI3L2	36.4215	0.529396	0.252191	0.0358007
ENSG00000214954.8	LRRC69	4.89161	-0.616981	0.293969	0.035835
ENSG00000104921.15	FCER2	8.79614	-1.09551	0.522083	0.0358755
ENSG00000077463.15	SIRT6	33.1742	-0.341484	0.162993	0.0361634
ENSG00000180340.7	FZD2	0.825649	1.30949	0.625134	0.0361939
ENSG00000108468.15	CBX1	131.957	0.314178	0.149999	0.0362125
ENSG00000118997.14	DNAH7	2.13606	-1.55604	0.743496	0.0363608
ENSG00000059769.20	DNAJC25	92.5482	0.223097	0.1066	0.0363621
ENSG00000064012.21	CASP8	946.758	-0.293949	0.1405	0.0364235
ENSG00000152465.18	NMT2	264.298	0.207641	0.0992844	0.0364948
ENSG00000153896.18	ZNF599	20.9663	0.349283	0.16706	0.0365496
ENSG00000159640.16	ACE	35.9024	-0.561571	0.268713	0.0366311
ENSG00000124207.17	CSE1L	233.299	-0.205877	0.0985476	0.0366979
ENSG00000139631.18	CSAD	43.5902	-0.406956	0.194863	0.0367604
ENSG00000108592.17	FTSJ3	391.283	0.28273	0.135397	0.0367837
ENSG00000164347.18	GFM2	84.7615	0.323309	0.154854	0.0368133
ENSG00000169641.13	LUZP1	1271.29	0.296506	0.142041	0.0368454
ENSG00000141448.10	GATA6	57.3167	0.528669	0.253325	0.0368952
ENSG00000173200.13	PARP15	320.412	-0.353567	0.169455	0.0369331
ENSG00000099940.12	SNAP29	466.097	0.199023	0.0953907	0.0369423
ENSG00000211710.3	TRBV4-1	15.649	0.733101	0.351373	0.0369434
ENSG00000088448.14	ANKRD10	241.759	-0.186209	0.0892586	0.0369631
ENSG00000189007.16	ADAT2	68.432	-0.426575	0.204646	0.0371195
ENSG00000156738.17	MS4A1	24.3909	-1.02873	0.493603	0.0371489
ENSG00000180902.18	D2HGDH	95.5074	-0.369377	0.177333	0.0372554
ENSG00000121274.12	TENT4B	1061.14	0.237996	0.114261	0.0372588
ENSG00000114841.17	DNAH1	845.613	-0.241754	0.116096	0.0373088
ENSG00000148842.18	CNNM2	252.398	0.21871	0.10506	0.0373647
ENSG00000211454.14	AKR7L	10.1225	-0.500325	0.240343	0.0373688
ENSG00000129295.9	LRRC6	13.2633	-0.560826	0.269503	0.0374372
ENSG00000183087.15	GAS6	6.01521	-0.816633	0.392776	0.0376052
ENSG00000159496.14	RGL4	33.6763	0.383164	0.184291	0.0376062
ENSG00000136689.18	IL1RN	5.1766	1.16991	0.562812	0.0376463
ENSG00000182782.8	HCAR2	3.04421	1.45012	0.69778	0.0376916
ENSG00000139990.18	DCAF5	1245.31	0.121957	0.0586934	0.0377223
ENSG00000184635.16	ZNF93	67.0793	-0.338972	0.163163	0.0377557
ENSG00000119403.15	PHF19	210.134	-0.226902	0.109223	0.0377632
ENSG00000274419.6	TBC1D3D	2.32202	-3.06669	1.47646	0.0377968
ENSG00000147854.17	UHRF2	749.129	-0.217958	0.104998	0.0379098
ENSG00000186352.9	ANKRD37	40.7488	0.283703	0.136675	0.037918
ENSG00000096063.16	SRPK1	329.748	-0.229641	0.110667	0.0379801
ENSG00000133606.11	MKRN1	1463.03	0.134362	0.0647765	0.0380568
ENSG00000198890.9	PRMT6	97.9332	0.202398	0.0975956	0.0380936
ENSG00000185278.15	ZBTB37	465.221	-0.244024	0.117694	0.0381367
ENSG00000167676.4	PLIN4	0.76626	-1.66205	0.801874	0.0381993
ENSG00000211445.12	GPX3	1.45313	1.04181	0.502654	0.0382082
ENSG00000131944.10	FAAP24	8.47756	0.482291	0.232798	0.0382921
ENSG00000178295.15	GEN1	66.0496	-0.390222	0.188412	0.0383492
ENSG00000211640.4	IGLV6-57	3.16578	-1.59272	0.769066	0.0383606
ENSG00000218819.4	TDRD15	1.74139	-1.51742	0.732832	0.0383937
ENSG00000221829.9	FANCG	41.1316	-0.382457	0.184879	0.0385756
ENSG00000111845.5	PAK1IP1	64.0531	0.273658	0.132306	0.0386046
ENSG00000160200.17	CBS	3.07148	-1.24681	0.602932	0.0386477
ENSG00000095539.15	SEMA4G	2.42908	-1.07946	0.522061	0.0386696
ENSG00000215475.5	SIAH3	6.56101	-1.03994	0.502971	0.038679
ENSG00000185499.16	MUC1	20.0755	-0.495262	0.239648	0.0387698
ENSG00000225783.8	MIAT	1059.94	-0.437674	0.211791	0.0387783
ENSG00000188707.6	ZBED6CL	166.862	0.283163	0.137073	0.0388494
ENSG00000166170.9	BAG5	946.057	0.196452	0.0952316	0.0391238
ENSG00000165819.12	METTL3	106.422	-0.200057	0.096994	0.0391531
ENSG00000169684.13	CHRNA5	3.8529	-0.901238	0.437168	0.0392517
ENSG00000161021.13	MAML1	706.729	-0.236163	0.114599	0.0393242
ENSG00000169031.19	COL4A3	5.86746	-1.11949	0.543612	0.0394598
ENSG00000163131.11	CTSS	563.513	0.277258	0.134674	0.0395201
ENSG00000143845.15	ETNK2	50.1112	-0.305351	0.148332	0.0395361
ENSG00000169122.11	FAM110B	5.24813	-1.16377	0.565571	0.03962
ENSG00000120685.20	PROSER1	581.854	-0.225285	0.109495	0.0396391
ENSG00000172819.17	RARG	105.282	-0.34123	0.165978	0.0397947
ENSG00000258590.5	NBEAP1	1.08674	-1.54413	0.751348	0.0398643
ENSG00000164180.13	TMEM161B	178.116	-0.233845	0.113785	0.0398651
ENSG00000100346.18	CACNA1I	158.957	-0.487314	0.2372	0.0399326
ENSG00000076706.17	MCAM	49.7869	0.669228	0.325934	0.040047
ENSG00000256464.1	YWHABP2	20.7696	-0.403177	0.196373	0.0400614
ENSG00000177239.15	MAN1B1	293.187	-0.217334	0.105892	0.0401299
ENSG00000198910.14	L1CAM	7.46008	-0.821733	0.400402	0.0401435
ENSG00000168631.13	MUCL3	0.95782	-2.60616	1.27065	0.0402621
ENSG00000108963.17	DPH1	274.864	-0.279796	0.136487	0.0403663
ENSG00000196510.12	ANAPC7	141.566	-0.248637	0.121302	0.0403898
ENSG00000165632.8	TAF3	798.471	0.166876	0.0814247	0.0404181
ENSG00000210100.1	MT-TI	1.28141	-1.23901	0.604778	0.0404905
ENSG00000228223.3	HCG11	44.3613	0.351529	0.171665	0.0405832
ENSG00000163517.15	HDAC11	16.1762	-0.473572	0.231445	0.0407419
ENSG00000167306.20	MYO5B	2.29177	-1.46812	0.717861	0.0408414
ENSG00000137074.19	APTX	189.914	-0.152365	0.0745073	0.0408581
ENSG00000177854.8	TMEM187	10.2596	0.418027	0.204658	0.0410962
ENSG00000179119.15	SPTY2D1	1745.62	0.250812	0.122811	0.0411264
ENSG00000144218.19	AFF3	82.4234	-0.666691	0.326685	0.0412733
ENSG00000132664.12	POLR3F	86.8896	-0.22895	0.112219	0.0413286
ENSG00000131401.11	NAPSB	2.17503	-1.36655	0.670088	0.0414148
ENSG00000211898.7	IGHD	220.712	-1.17029	0.574142	0.041517
ENSG00000248099.4	INSL3	12.1035	-0.560761	0.275161	0.0415563
ENSG00000162545.6	CAMK2N1	70.9023	0.362791	0.178044	0.0415846
ENSG00000165102.15	HGSNAT	187.078	-0.315256	0.154731	0.0416059
ENSG00000227057.10	WDR46	131.04	0.277002	0.136018	0.0416986
ENSG00000105499.14	PLA2G4C	3.59244	-0.993849	0.488215	0.0417825
ENSG00000175130.7	MARCKSL1	154.159	0.277645	0.136409	0.0418124
ENSG00000178403.4	NEUROG2	0.346286	1.43285	0.704157	0.0418662
ENSG00000100099.20	HPS4	368.998	-0.21221	0.104398	0.0420814
ENSG00000183742.13	MACC1	9.56987	-0.746259	0.367163	0.0421027
ENSG00000134910.14	STT3A	223.781	-0.213042	0.104883	0.0422317
ENSG00000006747.15	SCIN	1.36474	-1.37495	0.677207	0.0423236
ENSG00000186166.9	CCDC84	463.191	-0.25579	0.125989	0.0423297
ENSG00000143226.13	FCGR2A	16.5734	0.915138	0.450771	0.0423402
ENSG00000198429.10	ZNF69	13.5725	-0.555368	0.273571	0.0423491
ENSG00000101290.14	CDS2	1441.52	-0.153757	0.0757661	0.0424209
ENSG00000102996.5	MMP15	4.07935	0.631206	0.31104	0.0424239
ENSG00000159788.19	RGS12	54.2654	0.415092	0.204553	0.0424318
ENSG00000181322.14	NME9	0.910296	-1.54687	0.762374	0.0424571
ENSG00000103275.20	UBE2I	682.002	-0.141683	0.0698565	0.0425401
ENSG00000116711.10	PLA2G4A	2.38802	-1.40297	0.69255	0.0427843
ENSG00000143379.12	SETDB1	297.334	-0.154351	0.0761967	0.0427958
ENSG00000154144.13	TBRG1	364.019	-0.208885	0.103139	0.0428394
ENSG00000178694.10	NSUN3	161.199	-0.219622	0.10845	0.0428565
ENSG00000101049.17	SGK2	2.79862	-0.996879	0.492339	0.0428897
ENSG00000184347.14	SLIT3	1.37709	-1.98894	0.982577	0.0429492
ENSG00000205209.7	SCGB2B2	4.27535	-0.709278	0.350466	0.042989
ENSG00000131400.8	NAPSA	2.20593	-1.26384	0.624557	0.0430133
ENSG00000237765.7	FAM200B	67.9522	0.280373	0.138553	0.0430138
ENSG00000254621.1	SETP16	0.68214	-1.42917	0.706297	0.0430257
ENSG00000123810.8	B9D2	30.5583	0.296691	0.146666	0.0430827
ENSG00000159459.12	UBR1	693.298	-0.184878	0.0913967	0.0430934
ENSG00000167680.16	SEMA6B	7.03211	1.04624	0.517315	0.04313
ENSG00000100068.13	LRP5L	57.7747	-0.323899	0.160255	0.043265
ENSG00000168172.9	HOOK3	783.545	0.209132	0.103488	0.0432965
ENSG00000174137.12	FAM53A	8.2739	-0.647601	0.320468	0.0433009
ENSG00000104957.14	CCDC130	185.773	-0.274096	0.135671	0.0433527
ENSG00000116062.15	MSH6	638.824	0.18336	0.0908233	0.043501
ENSG00000166321.14	NUDT13	2.90108	-0.766279	0.379755	0.0436094
ENSG00000109079.10	TNFAIP1	69.9337	0.334686	0.165894	0.0436469
ENSG00000100591.8	AHSA1	258.51	0.212044	0.105142	0.0437215
ENSG00000139973.16	SYT16	1.30391	-1.79504	0.890107	0.0437308
ENSG00000241755.1	IGKV1-9	11.6369	-1.29044	0.640297	0.0438645
ENSG00000142408.4	CACNG8	1.34058	-1.72496	0.856353	0.0439767
ENSG00000197894.11	ADH5	248.831	0.157635	0.078273	0.0440182
ENSG00000135976.19	ANKRD36	1398.64	-0.211047	0.104814	0.0440566
ENSG00000250673.2	REELD1	11.5186	-0.709805	0.352527	0.0440645
ENSG00000170638.9	TRABD	561.442	-0.31237	0.155178	0.0441171
ENSG00000101868.11	POLA1	106.508	0.288431	0.143306	0.0441468
ENSG00000127507.18	ADGRE2	46.4769	-0.84694	0.420863	0.0441789
ENSG00000072518.20	MARK2	396.554	0.189795	0.0943285	0.0442133
ENSG00000033050.9	ABCF2	131.295	0.313513	0.155867	0.0442815
ENSG00000033627.16	ATP6V0A1	42.0013	-0.464918	0.231256	0.0443887
ENSG00000169884.14	WNT10B	20.0431	-0.485855	0.241711	0.044424
ENSG00000177054.14	ZDHHC13	19.6101	-0.464793	0.231312	0.0444977
ENSG00000106089.12	STX1A	59.1703	-0.482703	0.240281	0.0445467
ENSG00000133392.18	MYH11	7.82245	-0.777705	0.387255	0.0446168
ENSG00000132294.15	EFR3A	508.656	-0.18859	0.0940842	0.0450188
ENSG00000212195.2	U3	6.52076	-0.640354	0.319534	0.0450675
ENSG00000156469.9	MTERF3	25.7005	-0.299584	0.149528	0.0451199
ENSG00000063245.14	EPN1	422.09	0.182286	0.090989	0.045136
ENSG00000079156.17	OSBPL6	2.21441	-1.43679	0.717495	0.0452301
ENSG00000157796.18	WDR19	57.0113	-0.346118	0.172931	0.0453405
ENSG00000153902.14	LGI4	4.87503	-0.740522	0.370295	0.0455203
ENSG00000151466.12	SCLT1	283.126	0.166678	0.0833727	0.0455871
ENSG00000133561.15	GIMAP6	202.148	0.361892	0.181039	0.0456111
ENSG00000153487.12	ING1	201.038	0.186668	0.0935487	0.0459983
ENSG00000173531.15	MST1	10.9647	-0.474398	0.237942	0.0461787
ENSG00000163644.15	PPM1K	467.47	-0.18656	0.093592	0.0462252
ENSG00000275835.5	TUBGCP5	260.438	-0.267248	0.13409	0.0462565
ENSG00000162631.18	NTNG1	1.4463	-2.2756	1.1422	0.0463386
ENSG00000196436.8	NPIPB15	8.66375	-0.882805	0.443113	0.0463404
ENSG00000154065.17	ANKRD29	1.77464	-1.27775	0.641401	0.0463574
ENSG00000143740.14	SNAP47	127.936	0.230373	0.11565	0.046373
ENSG00000155760.2	FZD7	12.5785	0.478685	0.240332	0.0463966
ENSG00000143297.19	FCRL5	12.5973	-0.91434	0.459343	0.0465316
ENSG00000062716.13	VMP1	469.986	-0.153656	0.0771955	0.0465388
ENSG00000133315.11	MACROD1	7.8446	0.558707	0.280697	0.0465438
ENSG00000177150.13	FAM210A	90.9263	0.231238	0.116176	0.0465456
ENSG00000123485.12	HJURP	9.06323	-0.768052	0.385917	0.0465687
ENSG00000233954.6	UQCRHL	27.394	-0.27021	0.135783	0.046589
ENSG00000141441.16	GAREM1	7.34666	0.896993	0.450783	0.046607
ENSG00000159915.12	ZNF233	1.6326	-1.05526	0.530355	0.0466216
ENSG00000029993.15	HMGB3	92.7638	0.344887	0.173419	0.0467285
ENSG00000137558.9	PI15	0.594222	2.27834	1.14613	0.0468274
ENSG00000166130.15	IKBIP	27.2937	0.344629	0.173381	0.0468446
ENSG00000073050.11	XRCC1	127.624	0.179551	0.0903946	0.0469998
ENSG00000108771.13	DHX58	82.2763	-0.317486	0.159863	0.0470346
ENSG00000153975.10	ZUP1	121.882	-0.255463	0.128667	0.0470941
ENSG00000175899.14	A2M	3.018	-1.03803	0.523108	0.0472159
ENSG00000002919.14	SNX11	75.5772	0.294757	0.1486	0.0473048
ENSG00000198517.10	MAFK	251.199	-0.24594	0.123993	0.0473111
ENSG00000175782.10	SLC35E3	100.074	-0.403838	0.203619	0.0473333
ENSG00000063601.17	MTMR1	308.913	-0.210803	0.106323	0.0474056
ENSG00000134686.18	PHC2	317.582	0.175703	0.0886319	0.0474355
ENSG00000211663.2	IGLV3-19	6.11873	-1.26949	0.640499	0.0474755
ENSG00000183454.17	GRIN2A	1.36432	-2.07532	1.04792	0.0476567
ENSG00000159625.15	DRC7	0.891513	-1.58254	0.799099	0.0476577
ENSG00000198796.7	ALPK2	27.6806	-0.851643	0.430084	0.0476837
ENSG00000143512.13	HHIPL2	1.72602	-1.09785	0.554425	0.0476865
ENSG00000135407.10	AVIL	6.9775	-0.600445	0.303269	0.0477136
ENSG00000162399.9	BSND	1.52529	-1.8056	0.912295	0.0477955
ENSG00000141627.13	DYM	410.043	-0.127492	0.0644246	0.0478242
ENSG00000004846.16	ABCB5	0.538833	2.42142	1.22386	0.0478714
ENSG00000039560.14	RAI14	2.67154	1.04989	0.531183	0.0480972
ENSG00000187741.15	FANCA	33.1736	-0.418748	0.211898	0.0481344
ENSG00000158195.11	WASF2	1500.77	0.145138	0.0734628	0.0481929
ENSG00000277203.1	F8A1	222.926	0.315587	0.159753	0.0482142
ENSG00000135945.10	REV1	317.048	-0.206735	0.104715	0.0483525
ENSG00000197857.13	ZNF44	249.156	-0.214921	0.108874	0.0483769
ENSG00000137845.15	ADAM10	614.596	0.271013	0.137293	0.0483841
ENSG00000162736.17	NCSTN	156.466	-0.179115	0.0907562	0.0484297
ENSG00000170899.11	GSTA4	1.94096	0.832848	0.422002	0.0484312
ENSG00000185513.16	L3MBTL1	114.68	-0.287321	0.145662	0.0485502
ENSG00000183914.14	DNAH2	1.22414	1.57307	0.797506	0.0485537
ENSG00000167315.18	ACAA2	150.807	0.238279	0.12083	0.0486073
ENSG00000006744.19	ELAC2	320.174	-0.189879	0.0962999	0.0486389
ENSG00000128699.14	ORMDL1	199.88	-0.192736	0.0977549	0.0486522
ENSG00000023041.11	ZDHHC6	186.814	-0.220192	0.111706	0.0487045
ENSG00000175455.15	CCDC14	212.966	-0.240628	0.122163	0.0488691
ENSG00000157538.14	VPS26C	307.487	0.146974	0.0746452	0.0489561
ENSG00000174021.11	GNG5	90.9535	0.269162	0.136778	0.0490833
ENSG00000122705.17	CLTA	262.619	0.180329	0.0916729	0.0491729
ENSG00000158296.14	SLC13A3	0.880437	-1.67847	0.853543	0.0492441
ENSG00000084764.12	MAPRE3	10.2218	0.434019	0.220822	0.0493603
ENSG00000153113.23	CAST	1933.62	-0.162625	0.0827712	0.0494424
ENSG00000119723.17	COQ6	102.139	-0.241734	0.123049	0.0494679
ENSG00000174485.15	DENND4A	1630.15	-0.243247	0.123844	0.0495142
ENSG00000156463.18	SH3RF2	7.06115	-0.850785	0.433181	0.0495254
ENSG00000188732.11	FAM221A	20.6466	0.38597	0.196536	0.0495459
ENSG00000176915.15	ANKLE2	897.473	-0.171865	0.0875145	0.0495485
ENSG00000137504.13	CREBZF	593.153	-0.229169	0.116737	0.0496329
ENSG00000092140.16	G2E3	218.123	-0.231888	0.118137	0.0496607
ENSG00000241106.8	HLA-DOB	13.6631	-0.61556	0.313655	0.0496997
ENSG00000131966.14	ACTR10	155.705	-0.167572	0.0854293	0.0498167
ENSG00000110446.11	SLC15A3	24.4801	0.477552	0.243469	0.049827
ENSG00000125089.17	SH3TC1	262.733	-0.451944	0.230427	0.0498396
ENSG00000213626.13	LBH	1093.8	0.228615	0.116567	0.0498522
ENSG00000169762.17	TAPT1	252.726	-0.210681	0.107435	0.0498791
ENSG00000134744.14	TUT4	1520.92	-0.176605	0.0900842	0.0499443

## Sheet: Statistics_Source_Data_Fig6
Survival_DeID_Patient_ID	Response_SD	Response2_SD	Haplogroup	Treatment	Cohort	Sex	Age	Stage	Survival	Survival_Censor	OS Reason	PFS	PFS_Censor	PFS Reason
Surv_Pt1	PD	NCB	H	PD-1	PD-1 Discovery	M	83	STAGE IV	8.48	0	DEATH	2.63	0	PROGRESSION
Surv_Pt2	PD	NCB	K	PD-1	PD-1 Discovery	F	50	STAGE IV	10.61	0	DEATH	2.79	0	PROGRESSION
Surv_Pt3	CR	CB	T	PD-1	PD-1 Discovery	M	65	STAGE III	64.43	1	STILL ON-TREATMENT	60.65	1	STILL ON-TREATMENT
Surv_Pt4	CR	CB	H	PD-1	PD-1 Discovery	F	40	STAGE IV	61.54	1	STILL ON-TREATMENT	60.62	1	STILL ON-TREATMENT
Surv_Pt5	PD	NCB	T	PD-1	PD-1 Discovery	F	88	STAGE IV	5.72	0	DEATH	2.99	0	PROGRESSION
Surv_Pt6	CR	CB	H	PD-1	PD-1 Discovery	F	59	STAGE IV	62.78	1	OFF STUDY	9.07	0	PROGRESSION
Surv_Pt7	CR	CB	H	PD-1	PD-1 Discovery	M	61	STAGE IV	64.43	1	STILL ON-TREATMENT	63.28	1	STILL ON-TREATMENT
Surv_Pt8	PD	NCB	H	PD-1	PD-1 Discovery	M	29	STAGE IV	16.53	0	DEATH	2.73	0	PROGRESSION
Surv_Pt9	PD	NCB	H	PD-1	PD-1 Discovery	M	50	STAGE IV	14.06	0	DEATH	2.73	0	PROGRESSION
Surv_Pt10	PD	NCB	J	PD-1	PD-1 Discovery	M	74	STAGE IV	8.11	0	DEATH	0.95	0	PROGRESSION
Surv_Pt11	CR	CB	H	PD-1	PD-1 Discovery	M	38	STAGE IV	63.21	1	IN FOLLOW-UP	47.77	0	PROGRESSION
Surv_Pt12	PD	NCB	T	PD-1	PD-1 Discovery	M	47	STAGE IV	13.08	0	DEATH	1.97	0	PROGRESSION
Surv_Pt13	PR	CB	H	PD-1	PD-1 Discovery	F	40	STAGE IV	63.8	1	IN FOLLOW-UP	39.13	0	PROGRESSION
Surv_Pt14	PD	NCB	U	PD-1	PD-1 Discovery	M	66	STAGE IV	45.54	0	DEATH	2.76	0	PROGRESSION
Surv_Pt15	CR	CB	H	PD-1	PD-1 Discovery	F	56	STAGE IV	60.75	1	IN FOLLOW-UP	57.56	0	PROGRESSION
Surv_Pt16	PD	NCB	Other Euro	PD-1	PD-1 Discovery	F	49	STAGE IV	4.44	0	DEATH	0.03	1	NO ON-STUDY TUMOR ASSESSMENT AND NO DEATH
Surv_Pt17	CR	CB	K	PD-1	PD-1 Discovery	F	47	STAGE IV	63.97	1	IN FOLLOW-UP	61.54	1	IN FOLLOW-UP
Surv_Pt18	PD	NCB	T	PD-1	PD-1 Discovery	F	69	STAGE IV	36.93	0	DEATH	2.63	0	PROGRESSION
Surv_Pt19	PR	CB	Other Euro	PD-1	PD-1 Discovery	M	85	STAGE IV	63.57	1	IN FOLLOW-UP	63.57	1	IN FOLLOW-UP
Surv_Pt20	PD	NCB	H	PD-1	PD-1 Discovery	F	76	STAGE IV	61.9	1	IN FOLLOW-UP	2.79	0	PROGRESSION
Surv_Pt21	PD	NCB	H	PD-1	PD-1 Discovery	M	63	STAGE IV	3.45	0	DEATH	1.48	0	PROGRESSION
Surv_Pt22	PR	CB	J	PD-1	PD-1 Discovery	M	67	STAGE IV	61.27	1	IN FOLLOW-UP	28.85	1	IN FOLLOW-UP
Surv_Pt23	PR	CB	H	PD-1	PD-1 Discovery	M	64	STAGE IV	61.7	1	STILL ON-TREATMENT	58.94	1	STILL ON-TREATMENT
Surv_Pt24	PD	NCB	T	PD-1	PD-1 Discovery	M	80	STAGE IV	61.57	0	DEATH	2.63	0	PROGRESSION
Surv_Pt25	PR	CB	H	PD-1	PD-1 Discovery	F	38	STAGE IV	32.33	0	DEATH	6.67	0	PROGRESSION
Surv_Pt26	PD	NCB	H	PD-1	PD-1 Discovery	M	69	STAGE III	31.61	0	DEATH	2.96	0	PROGRESSION
Surv_Pt27	PR	CB	K	PD-1	PD-1 Discovery	M	76	STAGE IV	54.57	1	IN FOLLOW-UP	24.8	1	RECEIVED SUBSEQUENT ANTI CANCER THERAPY
Surv_Pt28	PD	NCB	H	PD-1	PD-1 Discovery	F	62	STAGE IV	21.65	0	DEATH	2.53	0	PROGRESSION
Surv_Pt29	PR	CB	Other Euro	PD-1	PD-1 Discovery	M	68	STAGE IV	67.38	1	IN FOLLOW-UP	24.87	0	PROGRESSION
Surv_Pt30	PD	NCB	H	PD-1	PD-1 Discovery	M	81	STAGE IV	4.21	0	DEATH	0.03	1	NO ON-STUDY TUMOR ASSESSMENT AND NO DEATH
Surv_Pt31	PD	NCB	U	PD-1	PD-1 Discovery	F	59	STAGE IV	36.01	0	DEATH	2.53	0	PROGRESSION
Surv_Pt32	PR	CB	H	PD-1	PD-1 Discovery	F	58	STAGE IV	60.98	1	IN FOLLOW-UP	60.98	1	IN FOLLOW-UP
Surv_Pt33	PD	NCB	U	PD-1	PD-1 Discovery	F	47	STAGE IV	63.77	1	IN FOLLOW-UP	1.87	0	PROGRESSION
Surv_Pt34	PR	CB	J	PD-1	PD-1 Discovery	M	65	STAGE IV	59.24	0	DEATH	46.88	1	RECEIVED SUBSEQUENT ANTI CANCER THERAPY
Surv_Pt35	PD	NCB	T	PD-1	PD-1 Discovery	M	57	STAGE IV	40.21	0	DEATH	3.09	0	PROGRESSION
Surv_Pt36	PR	CB	Other Euro	PD-1	PD-1 Discovery	F	37	STAGE IV	66.17	1	STILL ON-TREATMENT	61.5	1	STILL ON-TREATMENT
Surv_Pt37	PD	NCB	H	PD-1	PD-1 Discovery	M	71	STAGE IV	16.2	0	DEATH	2.6	0	PROGRESSION
Surv_Pt38	SD_NCB	NCB	H	PD-1	PD-1 Discovery	M	57	STAGE III	11.24	0	DEATH	4.17	0	PROGRESSION
Surv_Pt39	PD	NCB	U	PD-1	PD-1 Discovery	F	76	STAGE IV	24.08	0	DEATH	2.53	0	PROGRESSION
Surv_Pt40	SD_NCB	NCB	K	PD-1	PD-1 Discovery	F	54	STAGE IV	28.25	0	DEATH	3.94	0	PROGRESSION
Surv_Pt41	PD	NCB	H	PD-1	PD-1 Discovery	F	52	STAGE IV	4.21	0	DEATH	2.76	0	PROGRESSION
Surv_Pt42	PR	CB	H	PD-1	PD-1 Discovery	M	67	STAGE IV	65.77	1	IN FOLLOW-UP	62.75	1	IN FOLLOW-UP
Surv_Pt43	PD	NCB	U	PD-1	PD-1 Discovery	M	58	STAGE IV	11.07	0	DEATH	2.83	0	PROGRESSION
Surv_Pt44	PR	CB	Other Euro	PD-1	PD-1 Discovery	M	69	STAGE IV	26.97	0	DEATH	9.79	1	RECEIVED SUBSEQUENT ANTI CANCER THERAPY
Surv_Pt45	PR	CB	Other Euro	PD-1	PD-1 Discovery	M	38	STAGE IV	64.3	1	IN FOLLOW-UP	8.11	0	PROGRESSION
Surv_Pt46	PD	NCB	H	PD-1	PD-1 Discovery	F	71	STAGE IV	2.89	0	DEATH	2.14	0	PROGRESSION
Surv_Pt47	PR	CB	J	PD-1	PD-1 Discovery	M	67	STAGE IV	32.43	0	DEATH	21.98	0	PROGRESSION
Surv_Pt48	SD_NCB	NCB	Other Euro	PD-1	PD-1 Discovery	F	52	STAGE III	65.77	1	IN FOLLOW-UP	5.65	0	PROGRESSION
Surv_Pt49	PD	NCB	H	PD-1	PD-1 Discovery	F	53	STAGE IV	17.08	0	DEATH	2.83	0	PROGRESSION
Surv_Pt50	SD_NCB	NCB	H	PD-1	PD-1 Discovery	F	58	STAGE IV	11.66	0	DEATH	2.33	1	RECEIVED SUBSEQUENT ANTI CANCER THERAPY
Surv_Pt51	PD	NCB	T	PD-1	PD-1 Discovery	F	43	STAGE III	63.74	1	IN FOLLOW-UP	2.56	0	PROGRESSION
Surv_Pt52	SD_NCB	NCB	Other Euro	PD-1	PD-1 Discovery	F	68	STAGE IV	35.75	0	DEATH	4.17	1	RECEIVED SUBSEQUENT ANTI CANCER THERAPY
Surv_Pt53	PD	NCB	H	PD-1	PD-1 Discovery	M	49	STAGE IV	2.89	1	OFF STUDY	2.89	0	PROGRESSION
Surv_Pt54	SD_CB	CB	Other Euro	PD-1	PD-1 Discovery	F	71	STAGE IV	36.9	0	DEATH	23.79	0	PROGRESSION
Surv_Pt55	PD	NCB	H	PD-1	PD-1 Discovery	F	34	STAGE IV	23.82	0	DEATH	2.56	0	PROGRESSION
Surv_Pt56	SD_NCB	NCB	Other Euro	PD-1	PD-1 Discovery	F	74	STAGE IV	18	0	DEATH	3.78	1	RECEIVED SUBSEQUENT ANTI CANCER THERAPY
Surv_Pt57	PD	NCB	K	PD-1	PD-1 Discovery	F	31	STAGE IV	19.29	0	DEATH	2.6	0	PROGRESSION
Surv_Pt58	SD_CB	CB	H	PD-1	PD-1 Discovery	M	56	STAGE IV	60.42	1	IN FOLLOW-UP	6.87	0	PROGRESSION
Surv_Pt59	PD	NCB	U	PD-1	PD-1 Discovery	F	61	STAGE IV	16.03	0	DEATH	2.56	0	PROGRESSION
Surv_Pt60	CR	CB	Other Euro	PD-1	PD-1 Discovery	M	74	STAGE IV	64.46	1	IN FOLLOW-UP	64.46	1	IN FOLLOW-UP
Surv_Pt61	PD	NCB	K	PD-1	PD-1 Discovery	M	57	STAGE IV	12.91	0	DEATH	2.63	0	PROGRESSION
Surv_Pt62	PR	CB	H	PD-1	PD-1 Discovery	M	38	STAGE IV	64.13	1	IN FOLLOW-UP	8.25	1	IN FOLLOW-UP
Surv_Pt63	PD	NCB	H	PD-1	PD-1 Discovery	F	72	STAGE IV	4.93	0	DEATH	3.22	0	PROGRESSION
Surv_Pt64	CR	CB	U	PD-1	PD-1 Discovery	F	62	STAGE IV	61.63	1	IN FOLLOW-UP	49.68	1	IN FOLLOW-UP
Surv_Pt65	CR	CB	J	PD-1	PD-1 Discovery	M	58	STAGE IV	63.54	1	IN FOLLOW-UP	63.31	1	IN FOLLOW-UP
Surv_Pt66	PD	NCB	H	PD-1	PD-1 Discovery	F	52	STAGE IV	4.07	0	DEATH	1.71	0	PROGRESSION
Surv_Pt67	PD	NCB	H	PD-1	PD-1 Discovery	M	27	STAGE IV	4.44	0	DEATH	0.3	0	PROGRESSION
Surv_Pt68	PR	CB	H	PD-1	PD-1 Discovery	M	60	STAGE IV	65.12	1	STILL ON-TREATMENT	12.39	0	PROGRESSION
Surv_Pt69	PD	NCB	Other Euro	PD-1	PD-1 Discovery	F	63	STAGE IV	61.7	1	IN FOLLOW-UP	2.6	0	PROGRESSION
Surv_Pt70	PR	CB	Other Euro	PD-1	PD-1 Discovery	F	39	STAGE IV	64.92	1	IN FOLLOW-UP	61.47	1	IN FOLLOW-UP
Surv_Pt71	PD	NCB	H	PD-1	PD-1 Discovery	M	80	STAGE IV	2.66	0	DEATH	1.97	0	PROGRESSION
Surv_Pt72	CR	CB	H	PD-1	PD-1 Discovery	M	70	STAGE IV	61.83	1	IN FOLLOW-UP	40.02	0	PROGRESSION
Surv_Pt73	PR	CB	H	PD-1	PD-1 Discovery	M	64	STAGE IV	62.39	1	IN FOLLOW-UP	60.94	1	IN FOLLOW-UP
Surv_Pt74	PD	NCB	H	PD-1	PD-1 Discovery	M	42	STAGE IV	6.05	0	DEATH	2.83	0	PROGRESSION
Surv_Pt75	PR	CB	H	PD-1	PD-1 Discovery	M	32	STAGE IV	66.4	1	IN FOLLOW-UP	46.72	1	IN FOLLOW-UP
Surv_Pt76	PD	NCB	H	PD-1	PD-1 Discovery	M	42	STAGE IV	14.98	0	DEATH	1.12	0	PROGRESSION
Surv_Pt77	CR	CB	U	PD-1	PD-1 Discovery	M	52	STAGE IV	63.51	1	IN FOLLOW-UP	61.31	1	IN FOLLOW-UP
Surv_Pt78	PD	NCB	Other Euro	PD-1	PD-1 Discovery	M	56	STAGE IV	8.08	0	DEATH	2.66	0	PROGRESSION
Surv_Pt79	PD	NCB	J	PD-1	PD-1 Discovery	F	50	STAGE IV	16.13	0	DEATH	2.6	0	PROGRESSION
Surv_Pt80	CR	CB	U	PD-1	PD-1 Discovery	M	67	STAGE IV	62.09	1	IN FOLLOW-UP	56.97	1	IN FOLLOW-UP
Surv_Pt81	PD	NCB	H	PD-1	PD-1 Discovery	M	32	STAGE IV	7.52	0	DEATH	0.99	0	PROGRESSION
Surv_Pt82	PR	CB	H	PD-1	PD-1 Discovery	M	60	STAGE IV	63.11	1	IN FOLLOW-UP	61.9	1	IN FOLLOW-UP
Surv_Pt83	PD	NCB	Other Euro	PD-1	PD-1 Discovery	F	69	STAGE IV	16.82	0	DEATH	0.62	0	PROGRESSION
Surv_Pt84	CR	CB	H	PD-1	PD-1 Discovery	M	77	STAGE III	62.36	1	IN FOLLOW-UP	61.44	1	IN FOLLOW-UP
Surv_Pt85	PD	NCB	H	PD-1	PD-1 Discovery	F	54	STAGE IV	9.43	0	DEATH	2.14	0	PROGRESSION
Surv_Pt86	PR	CB	H	PD-1	PD-1 Discovery	F	66	STAGE IV	66.99	0	DEATH	23.33	0	PROGRESSION
Surv_Pt87	PD	NCB	U	PD-1	PD-1 Discovery	F	64	STAGE IV	61.93	1	IN FOLLOW-UP	2.6	0	PROGRESSION
Surv_Pt88	PR	CB	J	PD-1	PD-1 Discovery	M	65	STAGE IV	60.91	0	DEATH	6.74	0	PROGRESSION
Surv_Pt89	PR	CB	Other Euro	PD-1	PD-1 Discovery	M	25	STAGE IV	15.77	0	DEATH	10.41	0	PROGRESSION
Surv_Pt90	PD	NCB	T	PD-1	PD-1 Discovery	F	55	STAGE IV	4.7	0	DEATH	2.69	0	PROGRESSION
Surv_Pt91	PR	CB	U	PD-1	PD-1 Discovery	M	46	STAGE IV	62.16	1	IN FOLLOW-UP	60.81	1	IN FOLLOW-UP
Surv_Pt92	PD	NCB	T	PD-1	PD-1 Discovery	M	68	STAGE IV	61.31	1	IN FOLLOW-UP	2.69	0	PROGRESSION
Surv_Pt93	SD_NCB	NCB	U	PD-1	PD-1 Discovery	M	87	STAGE IV	5.13	0	DEATH	5.13	0	DEATH
Surv_Pt94	PD	NCB	Other Euro	PD-1	PD-1 Discovery	M	49	STAGE IV	7.52	0	DEATH	2.14	0	PROGRESSION
Surv_Pt95	PD	NCB	U	PD-1	PD-1 Discovery	F	44	STAGE IV	7.36	0	DEATH	2.99	0	PROGRESSION
Surv_Pt96	PR	CB	T	PD-1	PD-1 Discovery	M	62	STAGE IV	63.93	1	STILL ON-TREATMENT	60.02	1	STILL ON-TREATMENT
Surv_Pt97	PD	NCB	U	PD-1	PD-1 Discovery	M	66	STAGE IV	62.52	1	IN FOLLOW-UP	2.76	0	PROGRESSION
Surv_Pt98	SD_NCB	NCB	H	PD-1	PD-1 Discovery	M	49	STAGE IV	19.55	0	DEATH	5.39	0	PROGRESSION
Surv_Pt99	PD	NCB	H	PD-1	PD-1 Discovery	M	75	STAGE IV	8.02	0	DEATH	2.69	0	PROGRESSION
Surv_Pt100	PR	CB	H	PD-1	PD-1 Discovery	F	52	STAGE IV	52.7	0	DEATH	9.66	1	RECEIVED SUBSEQUENT ANTI CANCER THERAPY
Surv_Pt101	PD	NCB	H	PD-1	PD-1 Discovery	M	34	STAGE IV	9.86	0	DEATH	2.3	0	PROGRESSION
Surv_Pt102	SD_CB	CB	U	PD-1	PD-1 Discovery	M	74	STAGE IV	20.17	0	DEATH	6.93	0	PROGRESSION
Surv_Pt103	PD	NCB	J	PD-1	PD-1 Discovery	M	66	STAGE IV	9.1	0	DEATH	2.56	0	PROGRESSION
Surv_Pt104	PR	CB	J	PD-1	PD-1 Discovery	M	74	STAGE IV	37.59	0	DEATH	25.79	1	RECEIVED SUBSEQUENT ANTI CANCER THERAPY
Surv_Pt105	PD	NCB	H	PD-1	PD-1 Discovery	F	46	STAGE III	5.32	0	DEATH	2.63	0	PROGRESSION
Surv_Pt106	PD	NCB	H	PD-1	PD-1 Discovery	F	64	STAGE IV	13.01	0	DEATH	2.79	0	PROGRESSION
Surv_Pt107	SD_CB	CB	K	PD-1	PD-1 Discovery	F	51	STAGE IV	22.31	0	DEATH	9.46	0	PROGRESSION
Surv_Pt108	PD	NCB	T	PD-1	PD-1 Discovery	F	86	STAGE IV	20.24	0	DEATH	2.5	0	PROGRESSION
Surv_Pt109	PR	CB	H	PD-1	PD-1 Discovery	M	46	STAGE IV	18.69	0	DEATH	8.87	0	PROGRESSION
Surv_Pt110	PD	NCB	H	PD-1	PD-1 Discovery	M	26	STAGE IV	9.3	0	DEATH	1.05	0	PROGRESSION
Surv_Pt111	SD_CB	CB	U	PD-1	PD-1 Discovery	M	68	STAGE IV	64.07	1	IN FOLLOW-UP	11.3	0	PROGRESSION
Surv_Pt112	PD	NCB	U	PD-1	PD-1 Discovery	F	27	STAGE IV	26.74	0	DEATH	2.83	0	PROGRESSION
Surv_Pt113	SD_NCB	NCB	T	PD-1	PD-1 Discovery	F	56	STAGE IV	26.41	0	DEATH	4.04	0	PROGRESSION
Surv_Pt114	PD	NCB	T	PD-1	PD-1 Discovery	F	60	STAGE IV	40.05	0	DEATH	1.35	0	PROGRESSION
Surv_Pt115	PR	CB	H	PD-1	PD-1 Discovery	M	60	STAGE IV	33.28	0	DEATH	7.06	0	PROGRESSION
Surv_Pt116	PD	NCB	Other Euro	Combo	Combo Discovery	F	35	STAGE IV	6.31	0	DEATH	2.92	0	PROGRESSION
Surv_Pt117	CR	CB	T	Combo	Combo Discovery	M	70	STAGE IV	64.69	1	IN FOLLOW-UP	59.79	1	IN FOLLOW-UP
Surv_Pt118	CR	CB	H	Combo	Combo Discovery	M	47	STAGE IV	64.33	1	IN FOLLOW-UP	58.91	1	IN FOLLOW-UP
Surv_Pt119	PD	NCB	U	Combo	Combo Discovery	M	51	STAGE IV	25.2	0	DEATH	2.56	0	PROGRESSION
Surv_Pt120	CR	CB	K	Combo	Combo Discovery	M	68	STAGE IV	63.51	1	IN FOLLOW-UP	63.28	1	IN FOLLOW-UP
Surv_Pt121	PD	NCB	H	Combo	Combo Discovery	M	70	STAGE III	62.09	1	IN FOLLOW-UP	0.53	0	PROGRESSION
Surv_Pt122	SD_CB	CB	H	Combo	Combo Discovery	M	76	STAGE IV	63.7	1	IN FOLLOW-UP	61.47	1	IN FOLLOW-UP
Surv_Pt123	PD	NCB	H	Combo	Combo Discovery	F	84	STAGE IV	3.94	0	DEATH	2.56	0	PROGRESSION
Surv_Pt124	CR	CB	H	Combo	Combo Discovery	M	58	STAGE IV	64.72	1	IN FOLLOW-UP	64.69	1	IN FOLLOW-UP
Surv_Pt125	PD	NCB	Other Euro	Combo	Combo Discovery	M	69	STAGE IV	0.85	0	DEATH	0.46	0	PROGRESSION
Surv_Pt126	CR	CB	H	Combo	Combo Discovery	M	52	STAGE IV	63.51	1	STILL ON-TREATMENT	63.21	1	STILL ON-TREATMENT
Surv_Pt127	PD	NCB	H	Combo	Combo Discovery	F	37	STAGE IV	7.13	0	DEATH	1.68	0	PROGRESSION
Surv_Pt128	CR	CB	H	Combo	Combo Discovery	F	47	STAGE III	62.78	1	IN FOLLOW-UP	62.13	1	IN FOLLOW-UP
Surv_Pt129	CR	CB	Other Euro	Combo	Combo Discovery	M	60	STAGE IV	61.67	1	STILL ON-TREATMENT	56.61	1	STILL ON-TREATMENT
Surv_Pt130	PD	NCB	K	Combo	Combo Discovery	M	73	STAGE IV	11.53	0	DEATH	1.64	0	PROGRESSION
Surv_Pt131	CR	CB	Other Euro	Combo	Combo Discovery	M	45	STAGE IV	63.05	1	STILL ON-TREATMENT	57.99	1	STILL ON-TREATMENT
Surv_Pt132	SD_NCB	NCB	H	Combo	Combo Discovery	M	64	STAGE IV	4.44	0	DEATH	4.4	0	PROGRESSION
Surv_Pt133	PD	NCB	T	Combo	Combo Discovery	F	51	STAGE IV	63.84	1	IN FOLLOW-UP	2.79	0	PROGRESSION
Surv_Pt134	PR	CB	H	Combo	Combo Discovery	M	73	STAGE IV	15.18	0	DEATH	8.02	0	PROGRESSION
Surv_Pt135	PD	NCB	U	Combo	Combo Discovery	M	25	STAGE IV	63.24	1	IN FOLLOW-UP	2.86	0	PROGRESSION
Surv_Pt136	PD	NCB	H	Combo	Combo Discovery	F	69	STAGE IV	1.94	0	DEATH	1.41	0	PROGRESSION
Surv_Pt137	SD_CB	CB	H	Combo	Combo Discovery	M	47	STAGE IV	61.31	1	IN FOLLOW-UP	9.92	0	PROGRESSION
Surv_Pt138	PD	NCB	Other Euro	Combo	Combo Discovery	F	69	STAGE IV	24.15	0	DEATH	1.81	0	PROGRESSION
Surv_Pt139	PR	CB	H	Combo	Combo Discovery	F	52	STAGE IV	63.05	1	STILL ON-TREATMENT	59.37	1	STILL ON-TREATMENT
Surv_Pt140	PR	CB	U	Combo	Combo Discovery	M	61	STAGE IV	65.84	1	IN FOLLOW-UP	11.73	0	PROGRESSION
Surv_Pt141	PD	NCB	H	Combo	Combo Discovery	M	66	STAGE IV	12.48	0	DEATH	2.73	0	PROGRESSION
Surv_Pt142	SD_NCB	NCB	T	Combo	Combo Discovery	F	48	STAGE IV	9.89	0	DEATH	2.37	1	RECEIVED SUBSEQUENT ANTI CANCER THERAPY
Surv_Pt143	SD_NCB	NCB	U	Combo	Combo Discovery	M	78	STAGE IV	5.55	0	DEATH	5.55	0	DEATH
Surv_Pt144	PD	NCB	H	Combo	Combo Discovery	M	60	STAGE IV	2.76	0	DEATH	2.76	0	DEATH
Surv_Pt145	PD	NCB	Other Euro	Combo	Combo Discovery	M	28	STAGE IV	4.5	0	DEATH	2.33	0	PROGRESSION
Surv_Pt146	PR	CB	K	Combo	Combo Discovery	M	52	STAGE IV	60.78	1	IN FOLLOW-UP	22.24	0	PROGRESSION
Surv_Pt147	SD_NCB	NCB	H	Combo	Combo Discovery	M	68	STAGE IV	10.91	0	DEATH	2.27	1	RECEIVED SUBSEQUENT ANTI CANCER THERAPY
Surv_Pt148	PD	NCB	H	Combo	Combo Discovery	F	62	STAGE IV	7.59	0	DEATH	1.05	0	PROGRESSION
Surv_Pt149	SD_NCB	NCB	J	Combo	Combo Discovery	M	73	STAGE IV	3.12	0	DEATH	3.12	0	DEATH
Surv_Pt150	PD	NCB	T	Combo	Combo Discovery	M	45	STAGE IV	10.71	0	DEATH	2.6	0	PROGRESSION
Surv_Pt151	PR	CB	H	Combo	Combo Discovery	M	71	STAGE IV	62.36	1	IN FOLLOW-UP	62.36	1	IN FOLLOW-UP
Surv_Pt152	PD	NCB	J	Combo	Combo Discovery	F	86	STAGE IV	10.02	0	DEATH	2.5	0	PROGRESSION
Surv_Pt153	PR	CB	H	Combo	Combo Discovery	F	55	STAGE IV	64.13	1	IN FOLLOW-UP	64.13	1	IN FOLLOW-UP
Surv_Pt154	PD	NCB	J	Combo	Combo Discovery	M	23	STAGE IV	5.52	0	DEATH	2.79	0	PROGRESSION
Surv_Pt155	PR	CB	H	Combo	Combo Discovery	M	49	STAGE IV	65.18	1	IN FOLLOW-UP	63.34	1	IN FOLLOW-UP
Surv_Pt156	SD_CB	CB	H	Combo	Combo Discovery	F	77	STAGE IV	11.66	0	DEATH	6.74	0	PROGRESSION
Surv_Pt157	SD_NCB	NCB	H	Combo	Combo Discovery	F	55	STAGE IV	31.8	0	DEATH	5.88	0	PROGRESSION
Surv_Pt158	PR	CB	J	Combo	Combo Discovery	M	73	STAGE IV	65.68	1	IN FOLLOW-UP	11.01	0	PROGRESSION
Surv_Pt159	SD_CB	CB	Other Euro	Combo	Combo Discovery	M	73	STAGE IV	18.14	0	DEATH	18.14	0	DEATH
Surv_Pt160	PR	CB	Other Euro	Combo	Combo Discovery	M	72	STAGE IV	65.45	1	IN FOLLOW-UP	63.87	1	IN FOLLOW-UP
Surv_Pt161	PD	NCB	Other Euro	Combo	Combo Discovery	M	70	STAGE IV	2.07	0	DEATH	1.35	0	PROGRESSION
Surv_Pt162	PR	CB	H	Combo	Combo Discovery	M	81	STAGE IV	65.81	1	IN FOLLOW-UP	24.9	1	IN FOLLOW-UP
Surv_Pt163	SD_NCB	NCB	K	Combo	Combo Discovery	F	65	STAGE IV	62.78	1	IN FOLLOW-UP	4.01	1	IN FOLLOW-UP
Surv_Pt164	PD	NCB	K	Combo	Combo Discovery	F	58	STAGE IV	1.41	0	DEATH	1.41	0	DEATH
Surv_Pt165	PR	CB	U	Combo	Combo Discovery	M	61	STAGE IV	64.66	1	IN FOLLOW-UP	58.68	1	IN FOLLOW-UP
Surv_Pt166	PD	NCB	H	Combo	Combo Discovery	F	81	STAGE IV	1.51	0	DEATH	1.51	0	DEATH
Surv_Pt167	PR	CB	H	Combo	Combo Discovery	F	29	STAGE IV	63.11	1	IN FOLLOW-UP	28.16	0	PROGRESSION
Surv_Pt168	PD	NCB	U	Combo	Combo Discovery	F	28	STAGE IV	2.17	0	DEATH	2.17	0	DEATH
Surv_Pt169	SD_NCB	NCB	H	Combo	Combo Discovery	M	60	STAGE IV	30.52	0	DEATH	4.14	0	PROGRESSION
Surv_Pt170	PR	CB	H	Combo	Combo Discovery	M	54	STAGE IV	17.87	0	DEATH	10.02	0	PROGRESSION
Surv_Pt171	SD_CB	CB	Other Euro	Combo	Combo Discovery	M	70	STAGE IV	28.25	0	DEATH	16.53	0	PROGRESSION
Surv_Pt172	SD_NCB	NCB	T	Combo	Combo Discovery	M	87	STAGE IV	61.17	1	IN FOLLOW-UP	2.83	1	IN FOLLOW-UP
Surv_Pt173	SD_NCB	NCB	H	Combo	Combo Discovery	M	53	STAGE IV	43.96	0	DEATH	5.91	0	PROGRESSION
Surv_Pt174	PR	CB	H	Combo	Combo Discovery	M	45	STAGE IV	62.95	1	IN FOLLOW-UP	58.02	1	IN FOLLOW-UP
Surv_Pt175	PR	CB	H	Combo	Combo Discovery	M	51	STAGE IV	64.36	1	IN FOLLOW-UP	64.36	1	IN FOLLOW-UP
Surv_Pt176	PD	NCB	U	Combo	Combo Discovery	M	71	STAGE IV	9.36	0	DEATH	1.71	0	PROGRESSION
Surv_Pt177	PR	CB	H	Combo	Combo Discovery	M	62	STAGE IV	63.51	1	IN FOLLOW-UP	61.63	1	IN FOLLOW-UP
Surv_Pt178	PD	NCB	K	Combo	Combo Discovery	F	67	STAGE IV	3.45	0	DEATH	0.03	1	NO ON-STUDY TUMOR ASSESSMENT AND NO DEATH
Surv_Pt179	PR	CB	Other Euro	Combo	Combo Discovery	F	77	STAGE III	20.21	0	DEATH	10.15	0	PROGRESSION
Surv_Pt180	PD	NCB	H	Combo	Combo Discovery	M	63	STAGE IV	6.67	0	DEATH	2.76	0	PROGRESSION
Surv_Pt181	PD	NCB	H	Combo	Combo Discovery	F	76	STAGE IV	3.32	0	DEATH	2.63	0	PROGRESSION
Surv_Pt182	PR	CB	H	Combo	Combo Discovery	M	80	STAGE IV	63.87	1	IN FOLLOW-UP	60.75	1	IN FOLLOW-UP
Surv_Pt183	SD_NCB	NCB	H	Combo	Combo Discovery	F	67	STAGE IV	62.39	1	IN FOLLOW-UP	5.85	0	PROGRESSION
Surv_Pt184	PR	CB	Other Euro	Combo	Combo Discovery	F	66	STAGE IV	63.44	1	IN FOLLOW-UP	44.81	1	IN FOLLOW-UP
Surv_Pt185	PD	NCB	H	Combo	Combo Discovery	M	29	STAGE IV	8.94	0	DEATH	2.79	0	PROGRESSION
Surv_Pt186	SD_CB	CB	H	Combo	Combo Discovery	M	56	STAGE III	31.9	0	DEATH	20.04	0	PROGRESSION
Surv_Pt187	SD_NCB	NCB	H	Combo	Combo Discovery	F	38	STAGE IV	63.7	1	IN FOLLOW-UP	5.52	0	PROGRESSION
Surv_Pt188	PR	CB	H	Combo	Combo Discovery	F	64	STAGE IV	61.47	1	IN FOLLOW-UP	57.56	1	IN FOLLOW-UP
Surv_Pt189	PD	NCB	T	Combo	Combo Discovery	F	40	STAGE IV	63.51	1	IN FOLLOW-UP	0.03	1	NO ON-STUDY TUMOR ASSESSMENT AND NO DEATH
Surv_Pt190	PD	NCB	T	Combo	Combo Discovery	M	67	STAGE IV	1.64	0	DEATH	1.64	0	DEATH
Surv_Pt191	CR	CB	J	Combo	Combo Discovery	F	63	STAGE IV	60.81	1	IN FOLLOW-UP	57.99	1	IN FOLLOW-UP
Surv_Pt192	CR	CB	H	Combo	Combo Discovery	M	61	STAGE IV	63.28	1	IN FOLLOW-UP	58.32	1	IN FOLLOW-UP
Surv_Pt193	PR	CB	K	Combo	Combo Discovery	F	37	STAGE IV	65.08	1	IN FOLLOW-UP	20.8	0	PROGRESSION
Surv_Pt194	CR	CB	U	Combo	Combo Discovery	M	39	STAGE IV	63.24	1	IN FOLLOW-UP	63.24	1	IN FOLLOW-UP
Surv_Pt195	PR	CB	H	Combo	Combo Discovery	M	57	STAGE IV	65.54	1	IN FOLLOW-UP	62.85	1	IN FOLLOW-UP
Surv_Pt196	PR	CB	H	Combo	Combo Discovery	F	46	STAGE IV	64.13	1	STILL ON-TREATMENT	62.23	1	STILL ON-TREATMENT
Surv_Pt197	CR	CB	H	Combo	Combo Discovery	F	59	STAGE IV	9.69	0	DEATH	7.98	0	PROGRESSION
Surv_Pt198	PD	NCB	H	Combo	Combo Discovery	M	53	STAGE IV	3.55	0	DEATH	2.79	0	PROGRESSION
Surv_Pt199	CR	CB	U	Combo	Combo Discovery	M	70	STAGE IV	36.34	0	DEATH	36.34	0	DEATH
Surv_Pt200	PD	NCB	J	Combo	Combo Discovery	M	67	STAGE IV	5.13	0	DEATH	2.1	0	PROGRESSION
Surv_Pt201	CR	CB	H	Combo	Combo Discovery	F	73	STAGE IV	63.84	1	IN FOLLOW-UP	62	1	IN FOLLOW-UP
Surv_Pt202	SD_NCB	NCB	Other Euro	Combo	Combo Discovery	M	46	STAGE III	34.83	0	DEATH	5.39	0	PROGRESSION
Surv_Pt203	PR	CB	U	Combo	Combo Discovery	F	46	STAGE IV	64.33	1	IN FOLLOW-UP	55.52	1	RECEIVED SUBSEQUENT ANTI CANCER THERAPY
Surv_Pt204	CR	CB	Other Euro	Combo	Combo Discovery	F	55	STAGE IV	63.54	1	IN FOLLOW-UP	63.54	1	IN FOLLOW-UP
Surv_Pt205	PR	CB	H	Combo	Combo Discovery	F	32	STAGE IV	63.51	1	IN FOLLOW-UP	6.8	0	PROGRESSION
Surv_Pt206	PR	CB	Other Euro	Combo	Combo Discovery	M	32	STAGE IV	62.72	1	IN FOLLOW-UP	60.75	1	IN FOLLOW-UP
Surv_Pt207	SD_CB	CB	H	Combo	Combo Discovery	M	57	STAGE IV	39.26	0	DEATH	6.67	0	PROGRESSION
Surv_Pt208	SD_NCB	NCB	H	Combo	Combo Discovery	M	75	STAGE IV	5.55	0	DEATH	4.44	0	PROGRESSION
Surv_Pt209	CR	CB	J	Combo	Combo Discovery	M	77	STAGE IV	47.08	0	DEATH	47.08	0	DEATH
Surv_Pt210	PR	CB	H	Combo	Combo Discovery	M	72	STAGE IV	19.35	0	DEATH	15.21	0	PROGRESSION
Surv_Pt211	CR	CB	K	Combo	Combo Discovery	F	43	STAGE IV	61.96	1	IN FOLLOW-UP	56.67	1	IN FOLLOW-UP
Surv_Pt212	PR	CB	U	Combo	Combo Discovery	M	65	STAGE IV	22.18	0	DEATH	8.34	0	PROGRESSION
Surv_Pt213	CR	CB	H	Combo	Combo Discovery	M	71	STAGE IV	61.01	1	IN FOLLOW-UP	57.99	1	IN FOLLOW-UP
Surv_Pt214	SD_NCB	NCB	H	Combo	Combo Discovery	F	32	STAGE III	5.26	0	DEATH	5.26	0	DEATH
Surv_Pt215	CR	CB	J	Combo	Combo Discovery	M	75	STAGE IV	64.62	1	IN FOLLOW-UP	31.47	1	IN FOLLOW-UP
Surv_Pt216	SD_NCB	NCB	H	Combo	Combo Discovery	M	60	STAGE IV	26.02	0	DEATH	5.29	1	RECEIVED SUBSEQUENT ANTI CANCER THERAPY
Surv_Pt217	SD_CB	CB	J	Combo	Combo Discovery	F	80	STAGE III	64.62	1	IN FOLLOW-UP	64.62	1	IN FOLLOW-UP
Surv_Pt218	PR	CB	H	Combo	Combo Discovery	F	67	STAGE IV	63.8	1	IN FOLLOW-UP	5.62	0	PROGRESSION
Surv_Pt219	CR	CB	T	Combo	Combo Discovery	F	67	STAGE IV	61.9	1	IN FOLLOW-UP	58.94	1	IN FOLLOW-UP
Surv_Pt220	PR	CB	H	Combo	Combo Discovery	M	58	STAGE IV	37.16	0	DEATH	8.41	0	PROGRESSION
Surv_Pt221	CR	CB	H	Combo	Combo Discovery	M	57	STAGE III	62.98	1	IN FOLLOW-UP	57.03	1	IN FOLLOW-UP
Surv_Pt222	PR	CB	U	Combo	Combo Discovery	M	71	STAGE IV	60.12	1	IN FOLLOW-UP	55.98	1	IN FOLLOW-UP
Surv_Pt223	SD_NCB	NCB	H	Combo	Combo Discovery	M	77	STAGE IV	19.61	0	DEATH	4.63	0	PROGRESSION
Surv_Pt224	CR	CB	Other Euro	Combo	Combo Discovery	M	55	STAGE IV	62.29	1	IN FOLLOW-UP	11.1	0	PROGRESSION
Surv_Pt225	SD_NCB	NCB	H	Combo	Combo Discovery	M	77	STAGE IV	3.35	0	DEATH	3.35	0	DEATH
Surv_Pt226	CR	CB	U	Combo	Combo Discovery	M	66	STAGE IV	62.72	1	IN FOLLOW-UP	59.5	1	IN FOLLOW-UP
Surv_Pt227	SD_CB	CB	U	Combo	Combo Discovery	M	57	STAGE IV	18.04	0	DEATH	16.72	0	PROGRESSION
Surv_Pt228	CR	CB	H	Combo	Combo Discovery	F	65	STAGE IV	61.4	1	IN FOLLOW-UP	4.27	1	RECEIVED SUBSEQUENT ANTI CANCER THERAPY
Surv_Pt229	PR	CB	J	Combo	Combo Discovery	M	51	STAGE IV	39.03	1	OFF STUDY	36.04	1	OFF STUDY
Surv_Pt230	PD	NCB	J	PD-1	PD-1 Validation 1	M	51	STAGE IV	0.99	0	DEATH	0.99	0	DEATH
Surv_Pt231	PR	CB	H	PD-1	PD-1 Validation 1	M	51	STAGE IV	62.09	1	STILL ON-TREATMENT	57.53	1	STILL ON-TREATMENT
Surv_Pt232	PR	CB	H	PD-1	PD-1 Validation 1	F	62	STAGE IV	64.82	1	IN FOLLOW-UP	60.88	1	IN FOLLOW-UP
Surv_Pt233	PD	NCB	H	PD-1	PD-1 Validation 1	F	87	STAGE IV	0.33	0	DEATH	0.33	0	DEATH
Surv_Pt234	PD	NCB	K	PD-1	PD-1 Validation 1	F	40	STAGE IV	28.22	0	DEATH	2.79	0	PROGRESSION
Surv_Pt235	PR	CB	U	PD-1	PD-1 Validation 1	M	66	STAGE IV	64.03	1	IN FOLLOW-UP	56.67	1	RECEIVED SUBSEQUENT ANTI CANCER THERAPY
Surv_Pt236	PR	CB	H	PD-1	PD-1 Validation 1	F	76	STAGE III	64.07	1	IN FOLLOW-UP	39.03	0	PROGRESSION
Surv_Pt237	PR	CB	H	PD-1	PD-1 Validation 1	M	51	STAGE IV	63.44	1	IN FOLLOW-UP	26.48	0	PROGRESSION
Surv_Pt238	PR	CB	H	PD-1	PD-1 Validation 1	F	32	STAGE IV	63.15	1	STILL ON-TREATMENT	58.55	1	STILL ON-TREATMENT
Surv_Pt239	CR	CB	U	PD-1	PD-1 Validation 1	M	73	STAGE IV	63.47	1	IN FOLLOW-UP	59.14	1	IN FOLLOW-UP
Surv_Pt240	PD	NCB	T	PD-1	PD-1 Validation 1	F	59	STAGE IV	7.79	0	DEATH	2.69	0	PROGRESSION
Surv_Pt241	PD	NCB	H	PD-1	PD-1 Validation 1	M	58	STAGE IV	1.25	0	DEATH	1.25	0	DEATH
Surv_Pt242	PR	CB	H	PD-1	PD-1 Validation 1	M	76	STAGE IV	43.63	0	DEATH	14	0	PROGRESSION
Surv_Pt243	PR	CB	H	PD-1	PD-1 Validation 1	F	47	STAGE IV	39	0	DEATH	25.59	0	PROGRESSION
Surv_Pt244	PR	CB	U	PD-1	PD-1 Validation 1	F	68	STAGE IV	9.92	0	DEATH	8.9	0	PROGRESSION
Surv_Pt245	PD	NCB	K	PD-1	PD-1 Validation 1	M	58	STAGE IV	63.44	1	IN FOLLOW-UP	2.76	0	PROGRESSION
Surv_Pt246	PD	NCB	H	PD-1	PD-1 Validation 1	F	65	STAGE IV	0.82	0	DEATH	0.82	0	DEATH
Surv_Pt247	PD	NCB	H	PD-1	PD-1 Validation 1	M	71	STAGE IV	4.9	0	DEATH	0.03	1	NO ON-STUDY TUMOR ASSESSMENT AND NO DEATH
Surv_Pt248	SD_NCB	NCB	Other Euro	PD-1	PD-1 Validation 1	M	45	STAGE IV	63.74	1	IN FOLLOW-UP	5.32	0	PROGRESSION
Surv_Pt249	PD	NCB	H	PD-1	PD-1 Validation 1	M	64	STAGE III	16.62	0	DEATH	2.79	0	PROGRESSION
Surv_Pt250	SD_CB	CB	H	PD-1	PD-1 Validation 1	F	58	STAGE IV	64.62	1	STILL ON-TREATMENT	62.55	1	STILL ON-TREATMENT
Surv_Pt251	CR	CB	H	PD-1	PD-1 Validation 1	M	52	STAGE IV	62.26	1	STILL ON-TREATMENT	57.3	1	STILL ON-TREATMENT
Surv_Pt252	PD	NCB	H	PD-1	PD-1 Validation 1	F	46	STAGE IV	35.94	0	DEATH	2.79	0	PROGRESSION
Surv_Pt253	SD_NCB	NCB	H	PD-1	PD-1 Validation 1	F	45	STAGE IV	15.87	0	DEATH	4.21	0	PROGRESSION
Surv_Pt254	PR	CB	J	PD-1	PD-1 Validation 1	M	42	STAGE III	61.86	1	IN FOLLOW-UP	6.87	0	PROGRESSION
Surv_Pt255	SD_CB	CB	J	PD-1	PD-1 Validation 1	M	64	STAGE IV	62.42	1	IN FOLLOW-UP	16.69	0	PROGRESSION
Surv_Pt256	PD	NCB	K	PD-1	PD-1 Validation 1	F	68	STAGE IV	2.33	0	DEATH	1.94	0	PROGRESSION
Surv_Pt257	PD	NCB	U	PD-1	PD-1 Validation 1	F	39	STAGE IV	63.05	1	IN FOLLOW-UP	2.76	0	PROGRESSION
Surv_Pt258	PD	NCB	T	PD-1	PD-1 Validation 1	F	28	STAGE III	23.46	0	DEATH	2.6	0	PROGRESSION
Surv_Pt259	PD	NCB	T	PD-1	PD-1 Validation 1	M	60	STAGE IV	3.42	0	DEATH	2.07	0	PROGRESSION
Surv_Pt260	SD_NCB	NCB	T	PD-1	PD-1 Validation 1	M	43	STAGE IV	23.06	0	DEATH	5.62	0	PROGRESSION
Surv_Pt261	PR	CB	U	PD-1	PD-1 Validation 1	M	67	STAGE IV	64.43	1	IN FOLLOW-UP	13.6	1	RECEIVED SUBSEQUENT ANTI CANCER THERAPY
Surv_Pt262	PD	NCB	K	PD-1	PD-1 Validation 1	M	57	STAGE IV	1.35	0	DEATH	1.35	0	DEATH
Surv_Pt263	PD	NCB	T	PD-1	PD-1 Validation 1	M	60	STAGE IV	66.8912	1	IN FOLLOW-UP	2.56263	0	PROGRESSION
Surv_Pt264	PR	CB	T	PD-1	PD-1 Validation 1	M	57	STAGE IV	63.6386	1	IN FOLLOW-UP	63.6386	1	IN FOLLOW-UP
Surv_Pt265	PD	NCB	U	PD-1	PD-1 Validation 1	F	71	STAGE IV	63.8686	1	IN FOLLOW-UP	26.0205	1	RECEIVED SUBSEQUENT ANTI CANCER THERAPY
Surv_Pt266	PR	CB	H	PD-1	PD-1 Validation 1	M	46	STAGE IV	66.0698	1	STILL ON-TREATMENT	61.7002	1	STILL ON-TREATMENT
Surv_Pt267	CR	CB	T	PD-1	PD-1 Validation 1	M	50	STAGE IV	63.9671	1	IN FOLLOW-UP	58.2834	1	IN FOLLOW-UP
Surv_Pt268	PR	CB	K	PD-1	PD-1 Validation 1	M	72	STAGE IV	62.4559	1	IN FOLLOW-UP	59.1047	1	IN FOLLOW-UP
Surv_Pt269	PR	CB	H	PD-1	PD-1 Validation 1	M	34	STAGE IV	58.7762	1	IN FOLLOW-UP	5.32238	0	PROGRESSION
Surv_Pt270	PR	CB	H	PD-1	PD-1 Validation 1	F	51	STAGE IV	62.4559	1	STILL ON-TREATMENT	60.7474	1	STILL ON-TREATMENT
Surv_Pt271	CR	CB	H	PD-1	PD-1 Validation 1	M	79	STAGE IV	60.5832	1	STILL ON-TREATMENT	58.0205	1	STILL ON-TREATMENT
Surv_Pt272	PD	NCB	T	PD-1	PD-1 Validation 1	M	69	STAGE IV	61.8973	1	IN FOLLOW-UP	2.7269	0	PROGRESSION
Surv_Pt273	PR	CB	U	PD-1	PD-1 Validation 1	F	60	STAGE IV	14.8501	0	DEATH	6.93224	0	PROGRESSION
Surv_Pt274	CR	CB	U	PD-1	PD-1 Validation 1	M	79	STAGE IV	63.8029	1	IN FOLLOW-UP	63.6057	1	IN FOLLOW-UP
Surv_Pt275	CR	CB	K	PD-1	PD-1 Validation 1	M	36	STAGE IV	67.8111	1	STILL ON-TREATMENT	63.9014	1	STILL ON-TREATMENT
Surv_Pt276	PR	CB	K	PD-1	PD-1 Validation 1	M	71	STAGE IV	62.5216	1	IN FOLLOW-UP	12.6817	0	PROGRESSION
Surv_Pt277	SD_CB	CB	U	PD-1	PD-1 Validation 1	M	53	STAGE IV	63.0801	1	IN FOLLOW-UP	6.86653	0	PROGRESSION
Surv_Pt278	PD	NCB	T	PD-1	PD-1 Validation 1	F	61	STAGE IV	0.788501	0	DEATH	0.722793	0	PROGRESSION
Surv_Pt279	PR	CB	H	PD-1	PD-1 Validation 1	M	62	STAGE IV	23.4251	0	DEATH	21.4867	0	PROGRESSION
Surv_Pt280	SD_NCB	NCB	H	PD-1	PD-1 Validation 1	M	67	STAGE IV	56.345	1	IN FOLLOW-UP	5.74949	0	PROGRESSION
Surv_Pt281	CR	CB	H	PD-1	PD-1 Validation 1	M	80	STAGE IV	67.9425	1	STILL ON-TREATMENT	22.3409	0	PROGRESSION
Surv_Pt282	CR	CB	T	PD-1	PD-1 Validation 1	M	47	STAGE IV	62.883	1	IN FOLLOW-UP	57.6263	1	IN FOLLOW-UP
Surv_Pt283	PR	CB	J	PD-1	PD-1 Validation 1	M	66	STAGE IV	63.6057	1	IN FOLLOW-UP	57.1006	1	IN FOLLOW-UP
Surv_Pt284	PR	CB	H	PD-1	PD-1 Validation 1	F	61	STAGE IV	61.7002	1	IN FOLLOW-UP	30.653	0	PROGRESSION
Surv_Pt285	CR	CB	K	PD-1	PD-1 Validation 1	M	64	STAGE III	62.1602	1	IN FOLLOW-UP	58.9733	1	IN FOLLOW-UP
Surv_Pt286	PD	NCB	H	PD-1	PD-1 Validation 1	M	67	STAGE IV	7.12936	0	DEATH	7.12936	0	DEATH
Surv_Pt287	PD	NCB	T	PD-1	PD-1 Validation 1	F	66	STAGE IV	13.4702	0	DEATH	0.0328542	1	NO ON-STUDY TUMOR ASSESSMENT AND NO DEATH
Surv_Pt288	PD	NCB	H	PD-1	PD-1 Validation 1	F	82	STAGE IV	2.39836	0	DEATH	2.39836	0	DEATH
Surv_Pt289	CR	CB	H	PD-1	PD-1 Validation 1	M	86	STAGE IV	53.2238	0	DEATH	53.2238	0	DEATH
Surv_Pt290	PR	CB	H	PD-1	PD-1 Validation 1	F	54	STAGE IV	66.0698	1	IN FOLLOW-UP	66.0698	1	IN FOLLOW-UP
Surv_Pt291	PD	NCB	K	PD-1	PD-1 Validation 1	F	64	STAGE IV	6.50513	0	DEATH	2.56263	0	PROGRESSION
Surv_Pt292	PD	NCB	H	PD-1	PD-1 Validation 1	F	45	STAGE IV	63.5729	1	STILL ON-TREATMENT	2.79261	0	PROGRESSION
Surv_Pt293	PD	NCB	H	PD-1	PD-1 Validation 1	M	76	STAGE IV	19.154	0	DEATH	2.79261	0	PROGRESSION
Surv_Pt294	PD	NCB	H	PD-1	PD-1 Validation 1	M	32	STAGE IV	8.04928	0	DEATH	0.0328542	1	NO ON-STUDY TUMOR ASSESSMENT AND NO DEATH
Surv_Pt295	PD	NCB	Other Euro	PD-1	PD-1 Validation 1	F	75	STAGE IV	1.01848	0	DEATH	1.01848	0	DEATH
Surv_Pt296	PD	NCB	H	PD-1	PD-1 Validation 1	F	65	STAGE III	39.5565	1	OFF STUDY	2.82546	0	PROGRESSION
Surv_Pt297	PD	NCB	K	PD-1	PD-1 Validation 1	M	39	STAGE IV	0.328542	1	OFF STUDY	0.0328542	1	NO ON-STUDY TUMOR ASSESSMENT AND NO DEATH
Surv_Pt298	PD	NCB	H	PD-1	PD-1 Validation 1	M	50	STAGE IV	8.08214	0	DEATH	0.0328542	1	NO ON-STUDY TUMOR ASSESSMENT AND NO DEATH
Surv_Pt299	SD_CB	CB	J	PD-1	PD-1 Validation 1	F	39	STAGE IV	35.0554	0	DEATH	9.69199	0	PROGRESSION
Surv_Pt300	CR	CB	H	PD-1	PD-1 Validation 1	M	51	STAGE IV	66.2341	1	STILL ON-TREATMENT	60.7474	1	STILL ON-TREATMENT
Surv_Pt301	CR	CB	H	PD-1	PD-1 Validation 1	M	77	STAGE IV	65.3799	1	IN FOLLOW-UP	24.8049	1	RECEIVED SUBSEQUENT ANTI CANCER THERAPY
Surv_Pt302	PR	CB	J	PD-1	PD-1 Validation 1	F	75	STAGE IV	62.883	1	IN FOLLOW-UP	24.8378	0	PROGRESSION
Surv_Pt303	CR	CB	H	PD-1	PD-1 Validation 1	M	68	STAGE IV	60.6817	1	IN FOLLOW-UP	56.3121	1	IN FOLLOW-UP
Surv_Pt304	PR	CB	K	PD-1	PD-1 Validation 1	M	67	STAGE IV	66.9897	1	IN FOLLOW-UP	27.729	0	PROGRESSION
Surv_Pt305	PD	NCB	J	PD-1	PD-1 Validation 1	M	64	STAGE III	31.2444	0	DEATH	0.0328542	1	NO ON-STUDY TUMOR ASSESSMENT AND NO DEATH
Surv_Pt306	CR	CB	H	PD-1	PD-1 Validation 1	F	89	STAGE III	7.88501	0	DEATH	7.88501	0	DEATH
Surv_Pt307	PD	NCB	J	PD-1	PD-1 Validation 1	M	35	STAGE IV	36.8296	1	OFF STUDY	2.3655	0	PROGRESSION
Surv_Pt308	PR	CB	H	PD-1	PD-1 Validation 1	F	68	STAGE IV	6.89938	0	DEATH	6.14374	0	PROGRESSION
Surv_Pt309	CR	CB	H	PD-1	PD-1 Validation 1	M	56	STAGE IV	64.9199	1	IN FOLLOW-UP	58.5462	1	IN FOLLOW-UP
Surv_Pt310	CR	CB	H	PD-1	PD-1 Validation 1	M	51	STAGE IV	63.3758	1	IN FOLLOW-UP	60.9774	1	IN FOLLOW-UP
Surv_Pt311	PD	NCB	H	PD-1	PD-1 Validation 1	F	69	STAGE IV	12.5175	0	DEATH	2.59548	0	PROGRESSION
Surv_Pt312	SD_NCB	NCB	H	Combo	Combo Discovery	F	69	STAGE IV	2.98973	0	DEATH	2.98973	0	DEATH
Surv_Pt313	PD	NCB	T	Combo	Combo Discovery	M	51	STAGE IV	8.57495	0	DEATH	2.79261	0	PROGRESSION
Surv_Pt314	PR	CB	Other Euro	Combo	Combo Discovery	F	72	STAGE IV	64.8214	1	IN FOLLOW-UP	10.0862	0	PROGRESSION
Surv_Pt315	PR	CB	Other Euro	Combo	Combo Discovery	M	68	STAGE IV	15.6715	0	DEATH	6.70226	0	PROGRESSION
Surv_Pt316	PD	NCB	H	Combo	Combo Discovery	M	38	STAGE IV	63.5072	1	STILL ON-TREATMENT	2.59548	0	PROGRESSION
Surv_Pt317	SD_CB	CB	H	Combo	Combo Discovery	M	75	STAGE IV	63.1458	1	IN FOLLOW-UP	22.1766	0	PROGRESSION
Surv_Pt318	SD_NCB	NCB	Other Euro	Combo	Combo Discovery	M	68	STAGE IV	4.79671	0	DEATH	2.62834	1	RECEIVED SUBSEQUENT ANTI CANCER THERAPY
Surv_Pt319	PD	NCB	U	Combo	Combo Discovery	F	39	STAGE IV	17.4127	0	DEATH	2.52977	0	PROGRESSION
Surv_Pt320	CR	CB	Other Euro	Combo	Combo Discovery	M	58	STAGE IV	64.4271	1	IN FOLLOW-UP	60.7474	1	IN FOLLOW-UP
Surv_Pt321	PR	CB	J	Combo	Combo Discovery	F	69	STAGE IV	63.7043	1	IN FOLLOW-UP	63.7043	1	IN FOLLOW-UP
Surv_Pt322	PR	CB	J	Combo	Combo Discovery	M	76	STAGE IV	60.4846	1	IN FOLLOW-UP	22.1109	0	PROGRESSION
Surv_Pt323	PD	NCB	H	Combo	Combo Discovery	M	71	STAGE IV	36.6653	0	DEATH	2.85832	0	PROGRESSION
Surv_Pt324	CR	CB	J	Combo	Combo Discovery	M	72	STAGE IV	27.5975	0	DEATH	13.2074	0	PROGRESSION
Surv_Pt325	PR	CB	Other Euro	Combo	Combo Discovery	M	74	STAGE IV	16.8871	0	DEATH	12.3532	0	PROGRESSION
Surv_Pt326	PD	NCB	U	Combo	Combo Discovery	F	63	STAGE IV	9.29774	0	DEATH	0.0328542	1	NO ON-STUDY TUMOR ASSESSMENT AND NO DEATH
Surv_Pt327	PD	NCB	T	Combo	Combo Discovery	M	62	STAGE IV	0.361396	0	DEATH	0.361396	0	DEATH
Surv_Pt328	PR	CB	H	Combo	Combo Discovery	M	38	STAGE IV	60.9446	1	IN FOLLOW-UP	25.5606	1	RECEIVED SUBSEQUENT ANTI CANCER THERAPY
Surv_Pt329	PD	NCB	T	Combo	Combo Discovery	F	61	STAGE IV	5.74949	0	DEATH	1.9384	0	PROGRESSION
Surv_Pt330	PD	NCB	H	Combo	Combo Discovery	M	66	STAGE IV	4.73101	0	DEATH	0.0328542	1	NO ON-STUDY TUMOR ASSESSMENT AND NO DEATH
Surv_Pt331	PR	CB	K	Combo	Combo Discovery	M	62	STAGE IV	65.807	1	IN FOLLOW-UP	57.7906	1	RECEIVED SUBSEQUENT ANTI CANCER THERAPY
Surv_Pt332	PD	NCB	U	Combo	Combo Discovery	M	43	STAGE IV	8.31211	0	DEATH	1.41273	0	PROGRESSION
Surv_Pt333	PD	NCB	H	Combo	Combo Discovery	M	50	STAGE IV	3.44969	0	DEATH	3.44969	0	DEATH
Surv_Pt334	SD_CB	CB	H	Combo	Combo Discovery	M	68	STAGE IV	26.4476	0	DEATH	12.9446	0	PROGRESSION
Surv_Pt335	PD	NCB	H	Combo	Combo Discovery	F	60	STAGE IV	1.01848	0	DEATH	0.525667	0	PROGRESSION
Surv_Pt336	PR	CB	Other Euro	Combo	Combo Discovery	F	39	STAGE IV	67.8439	1	IN FOLLOW-UP	38.768	1	RECEIVED SUBSEQUENT ANTI CANCER THERAPY
Surv_Pt337	PD	NCB	U	Combo	Combo Discovery	M	33	STAGE IV	66.6283	1	OFF STUDY	5.8152	1	OFF STUDY
Surv_Pt338	PD	NCB	J	Combo	Combo Discovery	F	50	STAGE IV	1.47844	0	DEATH	1.11704	0	PROGRESSION
Surv_Pt339	PR	CB	T	Combo	Combo Discovery	M	72	STAGE IV	62.5873	1	IN FOLLOW-UP	47.1786	1	IN FOLLOW-UP
Surv_Pt340	CR	CB	Other Euro	Combo	Combo Discovery	M	65	STAGE IV	63.8686	1	IN FOLLOW-UP	63.5072	1	IN FOLLOW-UP
Surv_Pt341	PR	CB	U	Combo	Combo Discovery	M	74	STAGE IV	65.8727	1	IN FOLLOW-UP	55.2279	1	RECEIVED SUBSEQUENT ANTI CANCER THERAPY
Surv_Pt342	PD	NCB	H	Combo	Combo Discovery	M	78	STAGE IV	3.84394	0	DEATH	2.82546	0	PROGRESSION
Surv_Pt343	CR	CB	H	Combo	Combo Discovery	M	64	STAGE IV	67.7125	1	STILL ON-TREATMENT	66.2669	1	STILL ON-TREATMENT
Surv_Pt344	SD_NCB	NCB	Other Euro	Combo	Combo Discovery	M	27	STAGE IV	11.4004	0	DEATH	4.20534	0	PROGRESSION
Surv_Pt345	PR	CB	H	Combo	Combo Discovery	M	45	STAGE IV	67.6797	1	STILL ON-TREATMENT	63.5072	1	STILL ON-TREATMENT
Surv_Pt346	CR	CB	H	Combo	Combo Discovery	M	57	STAGE IV	60.9117	1	IN FOLLOW-UP	49.4127	1	IN FOLLOW-UP
Surv_Pt347	PR	CB	Other Euro	Combo	Combo Discovery	M	30	STAGE IV	65.7741	1	IN FOLLOW-UP	16.7556	0	PROGRESSION
Surv_Pt348	PR	CB	Other Euro	Combo	Combo Discovery	F	73	STAGE IV	62.7187	1	IN FOLLOW-UP	13.963	0	PROGRESSION
Surv_Pt349	PD	NCB	U	Combo	Combo Discovery	M	63	STAGE IV	0.657084	1	OFF STUDY	0.0328542	1	NO ON-STUDY TUMOR ASSESSMENT AND NO DEATH
Surv_Pt350	CR	CB	H	Combo	Combo Discovery	F	58	STAGE IV	65.3799	1	IN FOLLOW-UP	60.1889	1	IN FOLLOW-UP
Surv_Pt351	PD	NCB	T	Combo	Combo Discovery	F	58	STAGE IV	10.9733	0	DEATH	2.59548	0	PROGRESSION
Surv_Pt352	PD	NCB	H	Combo	Combo Discovery	M	64	STAGE IV	1.18275	0	DEATH	1.18275	0	DEATH
Surv_Pt353	CR	CB	J	Combo	Combo Discovery	M	77	STAGE IV	61.4374	0	DEATH	26.6776	0	PROGRESSION
Surv_Pt354	PR	CB	H	Combo	Combo Discovery	M	66	STAGE IV	11.6961	0	DEATH	9.26489	0	PROGRESSION
Surv_Pt355	SD_NCB	NCB	Other Euro	Combo	Combo Discovery	M	66	STAGE IV	18.8912	0	DEATH	5.55236	0	PROGRESSION
Surv_Pt356	CR	CB	Other Euro	Combo	Combo Discovery	F	47	STAGE IV	65.2813	1	IN FOLLOW-UP	62.3573	1	IN FOLLOW-UP
Surv_Pt357	SD_CB	CB	H	Combo	Combo Discovery	F	49	STAGE IV	38.1766	0	DEATH	11.269	0	PROGRESSION
Surv_Pt358	SD_NCB	NCB	H	Combo	Combo Discovery	F	52	STAGE IV	2.75975	0	DEATH	2.75975	0	DEATH
Surv_Pt359	PD	NCB	T	Combo	Combo Discovery	M	26	STAGE IV	1.90554	1	OFF STUDY	0.459959	0	PROGRESSION
Surv_Pt360	PD	NCB	U	Combo	Combo Discovery	M	64	STAGE IV	11.6961	0	DEATH	1.37988	0	PROGRESSION
Surv_Pt361	SD_NCB	NCB	H	Combo	Combo Discovery	F	60	STAGE III	65.0842	1	IN FOLLOW-UP	4.17248	0	PROGRESSION
Surv_Pt362	PR	CB	H	Combo	Combo Discovery	M	68	STAGE IV	65.347	1	IN FOLLOW-UP	61.0103	1	IN FOLLOW-UP
Surv_Pt363	PD	NCB	T	Combo	Combo Discovery	M	58	STAGE IV	64.8871	1	IN FOLLOW-UP	2.75975	0	PROGRESSION
Surv_Pt364	PR	CB	J	Combo	Combo Discovery	M	64	STAGE IV	62.5873	1	IN FOLLOW-UP	46.5544	1	RECEIVED SUBSEQUENT ANTI CANCER THERAPY
Surv_Pt365	SD_CB	CB	Other Euro	Combo	Combo Discovery	M	61	STAGE IV	60.9774	1	IN FOLLOW-UP	23.9836	0	PROGRESSION
Surv_Pt366	PR	CB	H	Combo	Combo Discovery	M	54	STAGE IV	62.0616	1	IN FOLLOW-UP	32	0	PROGRESSION
Surv_Pt367	PR	CB	Other Euro	Combo	Combo Discovery	M	66	STAGE IV	63.8357	1	IN FOLLOW-UP	10.8747	0	PROGRESSION
Surv_Pt368	PR	CB	H	Combo	Combo Discovery	M	45	STAGE IV	5.8809	0	DEATH	5.8809	0	DEATH
Surv_Pt369	CR	CB	H	Combo	Combo Discovery	M	73	STAGE III	64	1	IN FOLLOW-UP	62.8501	1	IN FOLLOW-UP
Surv_Pt370	PR	CB	K	Combo	Combo Discovery	M	46	STAGE IV	62.6201	1	IN FOLLOW-UP	22.1766	0	PROGRESSION
Surv_Pt371	SD_CB	CB	H	Combo	Combo Discovery	M	67	STAGE IV	65.3142	1	IN FOLLOW-UP	11.1704	0	PROGRESSION
Surv_Pt372	PR	CB	H	Combo	Combo Discovery	M	57	STAGE IV	58.7762	1	IN FOLLOW-UP	45.4374	1	IN FOLLOW-UP
Surv_Pt373	PD	NCB	H	Combo	Combo Discovery	M	69	STAGE IV	3.02259	0	DEATH	2.52977	0	PROGRESSION
Surv_Pt374	PD	NCB	U	Combo	Combo Discovery	M	74	STAGE IV	68.6653	1	IN FOLLOW-UP	2.59548	0	PROGRESSION
Surv_Pt375	SD_NCB	NCB	K	Combo	Combo Discovery	M	58	STAGE IV	21.3881	0	DEATH	3.97536	0	PROGRESSION
Surv_Pt376	PD	NCB	H	Combo	Combo Discovery	F	44	STAGE IV	28.9774	0	DEATH	2.56263	0	PROGRESSION
Surv_Pt377	PD	NCB	H	Combo	Combo Discovery	M	48	STAGE IV	42.5791	0	DEATH	0.722793	0	PROGRESSION
Surv_Pt378	PR	CB	J	Combo	Combo Discovery	M	54	STAGE IV	16.1314	0	DEATH	5.0924	0	PROGRESSION
Surv_Pt379	PD	NCB	H	CTLA4	CTLA4	M	55	STAGE IV	17.4456	0	DEATH	2.79261	0	PROGRESSION
Surv_Pt380	SD_CB	CB	K	CTLA4	CTLA4	M	41	STAGE IV	47.1786	0	DEATH	15.6386	0	PROGRESSION
Surv_Pt381	PD	NCB	K	CTLA4	CTLA4	F	78	STAGE IV	2.39836	0	DEATH	2.39836	0	DEATH
Surv_Pt382	PD	NCB	H	CTLA4	CTLA4	F	56	STAGE IV	16.5914	0	DEATH	2.59548	0	PROGRESSION
Surv_Pt383	SD_NCB	NCB	H	CTLA4	CTLA4	F	71	STAGE IV	58.1191	0	DEATH	4.27105	0	PROGRESSION
Surv_Pt384	CR	CB	H	CTLA4	CTLA4	F	76	STAGE IV	63.5072	1	IN FOLLOW-UP	63.2772	1	IN FOLLOW-UP
Surv_Pt385	PD	NCB	U	CTLA4	CTLA4	M	50	STAGE IV	6.86653	0	DEATH	2.56263	0	PROGRESSION
Surv_Pt386	PD	NCB	H	CTLA4	CTLA4	M	65	STAGE IV	3.8768	0	DEATH	2.00411	0	PROGRESSION
Surv_Pt387	SD_NCB	NCB	H	CTLA4	CTLA4	F	55	STAGE IV	18.6283	0	DEATH	3.90965	1	RECEIVED SUBSEQUENT ANTI CANCER THERAPY
Surv_Pt388	PD	NCB	H	CTLA4	CTLA4	M	50	STAGE IV	14.3901	0	DEATH	2.66119	0	PROGRESSION
Surv_Pt389	CR	CB	H	CTLA4	CTLA4	F	80	STAGE IV	66.3655	1	IN FOLLOW-UP	57.7577	1	IN FOLLOW-UP
Surv_Pt390	PD	NCB	T	CTLA4	CTLA4	F	88	STAGE IV	7.32649	0	DEATH	2.7269	0	PROGRESSION
Surv_Pt391	PD	NCB	H	CTLA4	CTLA4	F	42	STAGE IV	6.47228	0	DEATH	0.0328542	1	NO ON-STUDY TUMOR ASSESSMENT AND NO DEATH
Surv_Pt392	SD_NCB	NCB	J	CTLA4	CTLA4	F	83	STAGE IV	25.3963	0	DEATH	5.71663	0	PROGRESSION
Surv_Pt393	PD	NCB	H	CTLA4	CTLA4	M	60	STAGE IV	18.4969	0	DEATH	2.82546	0	PROGRESSION
Surv_Pt394	PD	NCB	H	CTLA4	CTLA4	M	68	STAGE IV	7.32649	0	DEATH	2.46407	0	PROGRESSION
Surv_Pt395	PD	NCB	H	CTLA4	CTLA4	M	60	STAGE IV	60.4846	1	IN FOLLOW-UP	1.577	0	PROGRESSION
Surv_Pt396	SD_CB	CB	U	CTLA4	CTLA4	M	75	STAGE III	62.1273	1	IN FOLLOW-UP	10.4148	0	PROGRESSION
Surv_Pt397	SD_NCB	NCB	Other Euro	CTLA4	CTLA4	M	47	STAGE IV	38.2423	0	DEATH	5.71663	0	PROGRESSION
Surv_Pt398	PD	NCB	K	CTLA4	CTLA4	M	56	STAGE III	8.41068	0	DEATH	2.59548	0	PROGRESSION
Surv_Pt399	PR	CB	H	CTLA4	CTLA4	M	60	STAGE IV	60.9446	1	IN FOLLOW-UP	57.6263	0	PROGRESSION
Surv_Pt400	PD	NCB	H	CTLA4	CTLA4	M	32	STAGE IV	21.4867	0	DEATH	2.82546	0	PROGRESSION
Surv_Pt401	PD	NCB	H	CTLA4	CTLA4	F	52	STAGE III	8.83778	0	DEATH	2.13552	0	PROGRESSION
Surv_Pt402	CR	CB	U	CTLA4	CTLA4	M	84	STAGE III	60.4517	0	DEATH	60.4517	0	DEATH
Surv_Pt403	PD	NCB	H	CTLA4	CTLA4	F	74	STAGE IV	8.27926	0	DEATH	2.79261	0	PROGRESSION
Surv_Pt404	SD_CB	CB	U	CTLA4	CTLA4	F	65	STAGE IV	64.5914	1	OFF STUDY	8.37782	0	PROGRESSION
Surv_Pt405	PD	NCB	K	CTLA4	CTLA4	M	85	STAGE IV	5.42094	0	DEATH	3.154	0	PROGRESSION
Surv_Pt406	PD	NCB	U	CTLA4	CTLA4	M	72	STAGE IV	3.64682	1	OFF STUDY	0.0328542	1	NO ON-STUDY TUMOR ASSESSMENT AND NO DEATH
Surv_Pt407	SD_NCB	NCB	H	CTLA4	CTLA4	M	61	STAGE IV	5.71663	0	DEATH	4.10678	0	PROGRESSION
Surv_Pt408	PR	CB	H	CTLA4	CTLA4	M	58	STAGE IV	63.3101	1	IN FOLLOW-UP	5.65092	1	RECEIVED SUBSEQUENT ANTI CANCER THERAPY
Surv_Pt409	PD	NCB	H	CTLA4	CTLA4	M	71	STAGE IV	61.7988	1	IN FOLLOW-UP	2.20123	0	PROGRESSION
Surv_Pt410	SD_NCB	NCB	U	CTLA4	CTLA4	M	77	STAGE IV	21.9138	0	DEATH	4.3039	0	PROGRESSION
Surv_Pt411	PD	NCB	H	CTLA4	CTLA4	M	71	STAGE IV	62.1273	1	IN FOLLOW-UP	2.10267	0	PROGRESSION
Surv_Pt412	PD	NCB	J	CTLA4	CTLA4	M	71	STAGE IV	67.384	1	IN FOLLOW-UP	2.75975	0	PROGRESSION
Surv_Pt413	PD	NCB	U	CTLA4	CTLA4	F	31	STAGE IV	62.1273	1	IN FOLLOW-UP	2.79261	0	PROGRESSION
Surv_Pt414	SD_NCB	NCB	H	CTLA4	CTLA4	M	73	STAGE IV	3.0883	0	DEATH	3.0883	0	DEATH
Surv_Pt415	PD	NCB	T	CTLA4	CTLA4	M	56	STAGE IV	9.72485	0	DEATH	3.28542	0	PROGRESSION
Surv_Pt416	PD	NCB	H	CTLA4	CTLA4	F	47	STAGE IV	7.49076	0	DEATH	2.29979	0	PROGRESSION
Surv_Pt417	SD_NCB	NCB	K	CTLA4	CTLA4	F	34	STAGE IV	62.2916	1	IN FOLLOW-UP	5.51951	0	PROGRESSION
Surv_Pt418	PD	NCB	H	CTLA4	CTLA4	M	63	STAGE IV	61.6016	1	IN FOLLOW-UP	2.79261	0	PROGRESSION
Surv_Pt419	PD	NCB	T	CTLA4	CTLA4	M	64	STAGE IV	12.4517	0	DEATH	2.75975	0	PROGRESSION
Surv_Pt420	SD_NCB	NCB	T	CTLA4	CTLA4	M	74	STAGE IV	6.07803	0	DEATH	3.94251	0	PROGRESSION
Surv_Pt421	SD_NCB	NCB	H	CTLA4	CTLA4	M	60	STAGE IV	20.1396	0	DEATH	5.32238	0	PROGRESSION
Surv_Pt422	SD_CB	CB	H	CTLA4	CTLA4	M	72	STAGE IV	60.6817	0	DEATH	10.2177	0	PROGRESSION
Surv_Pt423	PR	CB	H	CTLA4	CTLA4	M	77	STAGE IV	25.8234	0	DEATH	25.8234	0	DEATH
Surv_Pt424	PD	NCB	H	CTLA4	CTLA4	M	28	STAGE IV	27.1704	0	DEATH	2.82546	0	PROGRESSION
Surv_Pt425	SD_NCB	NCB	J	CTLA4	CTLA4	M	71	STAGE IV	42.1848	0	DEATH	5.58522	0	PROGRESSION
Surv_Pt426	PD	NCB	Other Euro	CTLA4	CTLA4	M	67	STAGE IV	15.0801	0	DEATH	2.66119	0	PROGRESSION
Surv_Pt427	PR	CB	H	CTLA4	CTLA4	M	73	STAGE IV	67.7454	1	IN FOLLOW-UP	66.5955	1	IN FOLLOW-UP
Surv_Pt428	PD	NCB	H	CTLA4	CTLA4	F	50	STAGE IV	13.1745	0	DEATH	2.16838	0	PROGRESSION
Surv_Pt429	PD	NCB	K	CTLA4	CTLA4	M	52	STAGE IV	5.0924	0	DEATH	2.82546	0	PROGRESSION
Surv_Pt430	PD	NCB	J	CTLA4	CTLA4	M	41	STAGE IV	7.49076	0	DEATH	0.0328542	1	NO ON-STUDY TUMOR ASSESSMENT AND NO DEATH
Surv_Pt431	PD	NCB	H	CTLA4	CTLA4	M	63	STAGE IV	2.7269	0	DEATH	1.83984	0	PROGRESSION
Surv_Pt432	PD	NCB	J	CTLA4	CTLA4	F	60	STAGE IV	44.1561	0	DEATH	2.62834	0	PROGRESSION
Surv_Pt433	SD_NCB	NCB	K	CTLA4	CTLA4	F	69	STAGE IV	46.5544	0	DEATH	3.90965	0	PROGRESSION
Surv_Pt434	SD_NCB	NCB	J	CTLA4	CTLA4	M	83	STAGE IV	4.43532	0	DEATH	4.43532	0	DEATH
Surv_Pt435	SD_NCB	NCB	H	CTLA4	CTLA4	F	54	STAGE IV	66.0041	1	IN FOLLOW-UP	5.22382	0	PROGRESSION
Surv_Pt436	SD_CB	CB	H	CTLA4	CTLA4	F	49	STAGE III	28.2875	0	DEATH	9.46201	0	PROGRESSION
Surv_Pt437	PD	NCB	H	CTLA4	CTLA4	M	89	STAGE IV	9.69199	0	DEATH	9.69199	0	DEATH
Surv_Pt438	CR	CB	J	CTLA4	CTLA4	F	81	STAGE IV	21.0924	0	DEATH	14.3901	0	PROGRESSION
Surv_Pt439	PR	CB	U	CTLA4	CTLA4	M	52	STAGE IV	66.2012	1	IN FOLLOW-UP	27.9589	1	RECEIVED SUBSEQUENT ANTI CANCER THERAPY
Surv_Pt440	PR	CB	U	CTLA4	CTLA4	M	51	STAGE IV	64.4928	1	IN FOLLOW-UP	15.2115	0	PROGRESSION
Surv_Pt441	PD	NCB	H	CTLA4	CTLA4	M	81	STAGE IV	62.8172	1	IN FOLLOW-UP	2.49692	0	PROGRESSION
Surv_Pt442	PD	NCB	H	CTLA4	CTLA4	M	74	STAGE IV	12.8131	0	DEATH	2.56263	0	PROGRESSION
Surv_Pt443	SD_NCB	NCB	Other Euro	CTLA4	CTLA4	M	67	STAGE IV	64	0	DEATH	2.69405	1	RECEIVED SUBSEQUENT ANTI CANCER THERAPY
Surv_Pt444	CR	CB	H	CTLA4	CTLA4	M	69	STAGE IV	60.9117	1	IN FOLLOW-UP	57.9548	1	IN FOLLOW-UP
Surv_Pt445	SD_NCB	NCB	H	CTLA4	CTLA4	M	51	STAGE IV	62.1602	1	OFF STUDY	5.78234	1	RECEIVED SUBSEQUENT ANTI CANCER THERAPY
Surv_Pt446	PR	CB	H	CTLA4	CTLA4	F	67	STAGE IV	22.5051	0	DEATH	7.85216	0	PROGRESSION
Surv_Pt447	SD_CB	CB	T	CTLA4	CTLA4	F	70	STAGE IV	66.0041	1	IN FOLLOW-UP	7.12936	0	PROGRESSION
Surv_Pt448	PD	NCB	H	CTLA4	CTLA4	F	42	STAGE IV	1.74127	0	DEATH	1.74127	0	DEATH
Surv_Pt449	PR	CB	K	CTLA4	CTLA4	F	56	STAGE IV	66.1027	1	IN FOLLOW-UP	24.8706	0	PROGRESSION
Surv_Pt450	SD_CB	CB	J	CTLA4	CTLA4	M	70	STAGE IV	63.9343	1	IN FOLLOW-UP	11.3018	0	PROGRESSION
Surv_Pt451	PD	NCB	H	CTLA4	CTLA4	M	47	STAGE IV	2.06982	0	DEATH	2.06982	0	DEATH
Surv_Pt452	PD	NCB	J	CTLA4	CTLA4	F	43	STAGE IV	12.0575	0	DEATH	2.7269	0	PROGRESSION
Surv_Pt453	SD_NCB	NCB	J	CTLA4	CTLA4	M	77	STAGE IV	3.38398	0	DEATH	3.38398	0	DEATH
Surv_Pt454	SD_CB	CB	U	CTLA4	CTLA4	M	77	STAGE IV	30.9815	0	DEATH	6.89938	0	PROGRESSION
Surv_Pt455	SD_NCB	NCB	T	CTLA4	CTLA4	M	60	STAGE III	62.9158	1	IN FOLLOW-UP	4.04107	0	PROGRESSION
Surv_Pt456	PD	NCB	U	CTLA4	CTLA4	F	59	STAGE IV	14.1273	0	DEATH	2.56263	0	PROGRESSION
Surv_Pt457	PD	NCB	H	CTLA4	CTLA4	M	63	STAGE IV	64.5914	1	IN FOLLOW-UP	2.79261	0	PROGRESSION
Surv_Pt458	PD	NCB	J	CTLA4	CTLA4	F	72	STAGE IV	1.60986	0	DEATH	1.60986	0	DEATH
Surv_Pt459	PD	NCB	H	CTLA4	CTLA4	M	24	STAGE IV	17.9055	0	DEATH	2.79261	0	PROGRESSION
Surv_Pt460	SD_CB	CB	H	CTLA4	CTLA4	F	49	STAGE III	37.5852	0	DEATH	12.386	0	PROGRESSION
Surv_Pt461	SD_CB	CB	U	CTLA4	CTLA4	M	80	STAGE IV	19.9754	0	DEATH	6.89938	0	PROGRESSION
Surv_Pt462	PD	NCB	T	CTLA4	CTLA4	F	65	STAGE IV	11.4661	0	DEATH	2.89117	0	PROGRESSION
Surv_Pt463	SD_NCB	NCB	H	CTLA4	CTLA4	M	72	STAGE IV	66.5626	1	IN FOLLOW-UP	4.17248	0	PROGRESSION
Surv_Pt464	PD	NCB	K	CTLA4	CTLA4	M	43	STAGE IV	23.0308	0	DEATH	3.02259	0	PROGRESSION
Surv_Pt465	SD_CB	CB	Other Euro	CTLA4	CTLA4	F	61	STAGE IV	62.8172	1	IN FOLLOW-UP	46.2587	0	PROGRESSION
Surv_Pt466	SD_NCB	NCB	U	CTLA4	CTLA4	M	40	STAGE IV	34.4312	0	DEATH	4.17248	0	PROGRESSION
Surv_Pt467	PR	CB	H	CTLA4	CTLA4	M	50	STAGE IV	65.1499	1	IN FOLLOW-UP	5.19097	0	PROGRESSION
Surv_Pt468	SD_NCB	NCB	U	CTLA4	CTLA4	M	71	STAGE IV	13.7002	0	DEATH	4.00821	0	PROGRESSION
Surv_Pt469	SD_CB	CB	H	CTLA4	CTLA4	M	51	STAGE IV	16.8542	0	DEATH	6.86653	0	PROGRESSION
Surv_Pt470	PD	NCB	U	CTLA4	CTLA4	M	21	STAGE IV	28.8789	0	DEATH	1.31417	0	PROGRESSION
Surv_Pt471	PR	CB	H	CTLA4	CTLA4	F	78	STAGE IV	17.2156	0	DEATH	17.2156	0	DEATH
Surv_Pt472	PR	CB	K	CTLA4	CTLA4	M	82	STAGE IV	50.1027	0	DEATH	50.1027	0	DEATH
Surv_Pt473	SD_NCB	NCB	H	CTLA4	CTLA4	M	70	STAGE IV	19.2854	0	DEATH	2.62834	1	RECEIVED SUBSEQUENT ANTI CANCER THERAPY
Surv_Pt474	PD	NCB	H	CTLA4	CTLA4	M	51	STAGE IV	6.50513	0	DEATH	1.64271	0	PROGRESSION
Surv_Pt475	PD	NCB	Other Euro	CTLA4	CTLA4	F	54	STAGE III	4.40246	0	DEATH	2.59548	0	PROGRESSION
Surv_Pt476	PD	NCB	U	CTLA4	CTLA4	M	77	STAGE IV	0.492813	0	DEATH	0.492813	0	DEATH
